# Supplementary material for: Distinctive Expansion of Potential Virulence Genes in the Genome of the Oomycete Fish Pathogen Saprolegnia parasitica
Source: PLoS Genet. 2013 Jun 13;9(6):e1003272. doi: 10.1371/journal.pgen.1003272 (PMC3681718; doi:10.1371/journal.pgen.1003272)
Supplement: Table S3 — S. parasitica genes and SNPs percentages. (TXT) [file pgen.1003272.s015.txt]

GeneID	covered_gene_length	number_SNPs	%SNPs	depth_of_read_coverage	classification
SPRG_00001	438	0	0.00	29.0	haplotypes_singlets
SPRG_00002	966	0	0.00	47.1	homozygous_consensus
SPRG_00003	5300	0	0.00	46.0	homozygous_consensus
SPRG_00004	1957	0	0.00	63.9	homozygous_consensus
SPRG_00005	445	0	0.00	43.9	haplotypes_singlets
SPRG_00006	1110	0	0.00	50.2	homozygous_consensus
SPRG_00007	2465	0	0.00	54.6	homozygous_consensus
SPRG_00008	1468	1	0.07	43.1	haplotypes_singlets
SPRG_00009	330	0	0.00	50.5	homozygous_consensus
SPRG_00010	2182	0	0.00	55.1	homozygous_consensus
SPRG_00011	2030	0	0.00	59.0	homozygous_consensus
SPRG_00012	1996	0	0.00	54.9	homozygous_consensus
SPRG_00013	311	0	0.00	59.6	homozygous_consensus
SPRG_00014	2154	0	0.00	60.7	homozygous_consensus
SPRG_00015	1009	0	0.00	41.0	haplotypes_singlets
SPRG_00016	1189	0	0.00	52.4	homozygous_consensus
SPRG_00017	579	0	0.00	58.8	homozygous_consensus
SPRG_00018	484	0	0.00	59.6	homozygous_consensus
SPRG_00019	483	0	0.00	59.8	homozygous_consensus
SPRG_00020	1786	0	0.00	51.9	homozygous_consensus
SPRG_00021	1155	0	0.00	56.7	homozygous_consensus
SPRG_00022	736	0	0.00	55.2	homozygous_consensus
SPRG_00023	495	0	0.00	50.6	homozygous_consensus
SPRG_00024	805	0	0.00	41.7	haplotypes_singlets
SPRG_00025	771	0	0.00	42.3	haplotypes_singlets
SPRG_00026	917	0	0.00	54.6	homozygous_consensus
SPRG_00027	726	0	0.00	49.5	homozygous_consensus
SPRG_00028	771	0	0.00	56.1	homozygous_consensus
SPRG_00029	1018	0	0.00	54.9	homozygous_consensus
SPRG_00030	397	0	0.00	48.6	homozygous_consensus
SPRG_00031	690	0	0.00	53.2	homozygous_consensus
SPRG_00032	1880	0	0.00	65.7	homozygous_consensus
SPRG_00033	4607	0	0.00	47.3	homozygous_consensus
SPRG_00034	327	0	0.00	61.6	homozygous_consensus
SPRG_00035	2220	0	0.00	66.6	homozygous_consensus
SPRG_00036	204	0	0.00	52.3	homozygous_consensus
SPRG_00037	426	0	0.00	76.9	homozygous_consensus
SPRG_00038	1069	0	0.00	72.8	homozygous_consensus
SPRG_00039	1758	0	0.00	69.0	haplotypes_paired	SPRG_18273
SPRG_00040	331	0	0.00	80.9	homozygous_consensus
SPRG_00041	2573	0	0.00	53.8	homozygous_consensus
SPRG_00042	903	0	0.00	56.6	homozygous_consensus
SPRG_00043	2109	0	0.00	52.2	homozygous_consensus
SPRG_00044	1191	1	0.08	60.6	homozygous_consensus
SPRG_00045	1569	0	0.00	50.4	homozygous_consensus
SPRG_00046	162	0	0.00	59.1	homozygous_consensus
SPRG_00047	2112	0	0.00	46.0	homozygous_consensus
SPRG_00048	1523	0	0.00	47.0	homozygous_consensus
SPRG_00049	1479	0	0.00	44.5	haplotypes_singlets
SPRG_00050	5991	0	0.00	70.6	homozygous_consensus
SPRG_00051	1071	0	0.00	66.5	homozygous_consensus
SPRG_00052	1135	0	0.00	57.3	homozygous_consensus
SPRG_00053	3453	0	0.00	73.0	homozygous_consensus
SPRG_00054	1447	0	0.00	53.8	homozygous_consensus
SPRG_00055	1398	0	0.00	55.7	homozygous_consensus
SPRG_00056	1459	0	0.00	55.4	homozygous_consensus
SPRG_00057	2986	0	0.00	61.5	homozygous_consensus
SPRG_00058	1474	0	0.00	69.4	homozygous_consensus
SPRG_00059	3316	2	0.06	50.8	homozygous_consensus
SPRG_00060	1663	0	0.00	55.5	homozygous_consensus
SPRG_00061	4160	0	0.00	56.5	homozygous_consensus
SPRG_00062	1058	6	0.57	136.6	repetitive
SPRG_00063	1325	0	0.00	65.8	homozygous_consensus
SPRG_00064	692	0	0.00	58.2	homozygous_consensus
SPRG_00065	2196	0	0.00	50.3	homozygous_consensus
SPRG_00066	6623	0	0.00	57.4	homozygous_consensus
SPRG_00067	702	1	0.14	69.9	homozygous_consensus
SPRG_00068	2062	0	0.00	121.6	repetitive
SPRG_00069	1441	0	0.00	67.0	homozygous_consensus
SPRG_00070	1113	0	0.00	53.1	homozygous_consensus
SPRG_00071	1427	0	0.00	69.8	homozygous_consensus
SPRG_00072	1894	0	0.00	81.2	homozygous_consensus
SPRG_00073	3544	0	0.00	68.6	homozygous_consensus
SPRG_00074	1126	0	0.00	66.8	homozygous_consensus
SPRG_00075	946	0	0.00	75.7	homozygous_consensus
SPRG_00076	3302	0	0.00	61.5	homozygous_consensus
SPRG_00077	639	0	0.00	74.5	homozygous_consensus
SPRG_00078	1513	0	0.00	68.2	homozygous_consensus
SPRG_00079	1308	0	0.00	87.7	homozygous_consensus
SPRG_00080	1213	0	0.00	67.4	homozygous_consensus
SPRG_00081	1191	0	0.00	65.0	homozygous_consensus
SPRG_00082	2381	0	0.00	58.5	homozygous_consensus
SPRG_00083	1137	0	0.00	61.9	homozygous_consensus
SPRG_00084	3081	13	0.42	109.6	repetitive
SPRG_00085	489	0	0.00	57.6	homozygous_consensus
SPRG_00086	1454	0	0.00	66.5	homozygous_consensus
SPRG_00087	637	0	0.00	57.8	homozygous_consensus
SPRG_00088	597	0	0.00	63.0	homozygous_consensus
SPRG_00089	831	0	0.00	65.4	homozygous_consensus
SPRG_00090	1255	8	0.64	126.5	repetitive
SPRG_00091	1002	0	0.00	65.8	homozygous_consensus
SPRG_00092	387	2	0.52	70.3	homozygous_consensus
SPRG_00093	794	0	0.00	73.1	homozygous_consensus
SPRG_00094	1196	0	0.00	57.9	homozygous_consensus
SPRG_00095	2928	1	0.03	52.5	homozygous_consensus
SPRG_00096	546	0	0.00	70.1	homozygous_consensus
SPRG_00098	794	14	1.76	81.9	heterozygous_consensus
SPRG_00099	1643	0	0.00	62.5	homozygous_consensus
SPRG_00100	938	0	0.00	57.6	homozygous_consensus
SPRG_00101	606	0	0.00	57.7	homozygous_consensus
SPRG_00102	5065	0	0.00	54.7	homozygous_consensus
SPRG_00103	378	0	0.00	90.1	repetitive
SPRG_00104	1375	0	0.00	45.1	homozygous_consensus
SPRG_00105	771	0	0.00	59.3	homozygous_consensus
SPRG_00106	579	2	0.35	78.9	homozygous_consensus
SPRG_00107	931	0	0.00	53.1	homozygous_consensus
SPRG_00108	1232	0	0.00	52.6	homozygous_consensus
SPRG_00109	317	0	0.00	67.0	homozygous_consensus
SPRG_00110	1671	0	0.00	71.1	homozygous_consensus
SPRG_00111	3600	0	0.00	57.3	homozygous_consensus
SPRG_00112	2714	0	0.00	66.8	homozygous_consensus
SPRG_00115	1205	0	0.00	66.7	homozygous_consensus
SPRG_00116	5650	0	0.00	55.4	homozygous_consensus
SPRG_00117	1253	0	0.00	78.3	homozygous_consensus
SPRG_00118	2329	0	0.00	73.4	homozygous_consensus
SPRG_00119	1702	0	0.00	49.3	homozygous_consensus
SPRG_00120	695	0	0.00	58.6	homozygous_consensus
SPRG_00121	709	0	0.00	73.5	homozygous_consensus
SPRG_00122	1260	0	0.00	63.3	homozygous_consensus
SPRG_00123	4152	0	0.00	76.6	homozygous_consensus
SPRG_00124	588	0	0.00	58.4	homozygous_consensus
SPRG_00125	2206	0	0.00	56.6	homozygous_consensus
SPRG_00126	1122	0	0.00	79.6	homozygous_consensus
SPRG_00127	2195	0	0.00	57.1	homozygous_consensus
SPRG_00128	504	0	0.00	72.2	homozygous_consensus
SPRG_00129	428	0	0.00	51.2	homozygous_consensus
SPRG_00130	1723	0	0.00	69.6	homozygous_consensus
SPRG_00133	1593	0	0.00	63.2	homozygous_consensus
SPRG_00134	621	0	0.00	64.6	homozygous_consensus
SPRG_00135	3661	0	0.00	56.7	homozygous_consensus
SPRG_00136	983	0	0.00	75.6	homozygous_consensus
SPRG_00137	980	0	0.00	63.4	homozygous_consensus
SPRG_00140	1182	0	0.00	54.8	homozygous_consensus
SPRG_00141	646	0	0.00	46.6	homozygous_consensus
SPRG_00143	753	0	0.00	70.1	homozygous_consensus
SPRG_00144	336	0	0.00	64.6	homozygous_consensus
SPRG_00145	350	0	0.00	60.6	homozygous_consensus
SPRG_00146	449	3	0.67	17.0	haplotypes_singlets
SPRG_00147	2848	0	0.00	77.2	homozygous_consensus
SPRG_00148	3405	0	0.00	71.9	homozygous_consensus
SPRG_00149	1079	0	0.00	52.0	homozygous_consensus
SPRG_00150	1072	0	0.00	77.4	homozygous_consensus
SPRG_00151	1407	0	0.00	61.2	homozygous_consensus
SPRG_00152	3081	0	0.00	61.2	homozygous_consensus
SPRG_00153	1733	0	0.00	68.6	homozygous_consensus
SPRG_00154	934	0	0.00	61.4	homozygous_consensus
SPRG_00155	1351	0	0.00	71.3	homozygous_consensus
SPRG_00156	1280	0	0.00	73.8	homozygous_consensus
SPRG_00157	1856	0	0.00	76.2	homozygous_consensus
SPRG_00158	1225	0	0.00	53.9	homozygous_consensus
SPRG_00159	277	0	0.00	52.4	homozygous_consensus
SPRG_00160	315	0	0.00	68.8	homozygous_consensus
SPRG_00161	574	0	0.00	68.5	homozygous_consensus
SPRG_00163	1054	0	0.00	94.8	repetitive
SPRG_00164	902	0	0.00	72.0	homozygous_consensus
SPRG_00165	879	0	0.00	58.7	homozygous_consensus
SPRG_00166	497	0	0.00	74.2	homozygous_consensus
SPRG_00167	745	0	0.00	77.4	homozygous_consensus
SPRG_00168	3336	0	0.00	70.8	homozygous_consensus
SPRG_00169	1927	0	0.00	80.0	homozygous_consensus
SPRG_00170	843	0	0.00	68.6	homozygous_consensus
SPRG_00171	885	0	0.00	78.1	homozygous_consensus
SPRG_00172	1200	0	0.00	72.1	homozygous_consensus
SPRG_00173	910	0	0.00	65.4	homozygous_consensus
SPRG_00174	1275	0	0.00	65.6	homozygous_consensus
SPRG_00175	1045	0	0.00	70.6	homozygous_consensus
SPRG_00176	394	0	0.00	74.2	homozygous_consensus
SPRG_00177	613	0	0.00	67.3	homozygous_consensus
SPRG_00178	336	0	0.00	58.6	homozygous_consensus
SPRG_00179	1978	0	0.00	84.9	homozygous_consensus
SPRG_00180	4298	0	0.00	78.2	homozygous_consensus
SPRG_00181	1250	0	0.00	66.5	homozygous_consensus
SPRG_00182	1936	0	0.00	59.3	homozygous_consensus
SPRG_00183	1830	0	0.00	64.8	homozygous_consensus
SPRG_00184	779	0	0.00	75.5	homozygous_consensus
SPRG_00185	2371	11	0.46	126.1	repetitive
SPRG_00186	3904	0	0.00	67.8	homozygous_consensus
SPRG_00187	826	0	0.00	65.2	homozygous_consensus
SPRG_00188	2797	0	0.00	64.5	homozygous_consensus
SPRG_00189	710	0	0.00	59.6	homozygous_consensus
SPRG_00190	407	0	0.00	61.9	homozygous_consensus
SPRG_00191	2369	0	0.00	75.3	homozygous_consensus
SPRG_00192	785	0	0.00	66.6	homozygous_consensus
SPRG_00193	451	0	0.00	63.2	homozygous_consensus
SPRG_00194	2251	0	0.00	55.2	homozygous_consensus
SPRG_00195	4842	1	0.02	59.5	homozygous_consensus
SPRG_00196	827	1	0.12	44.2	haplotypes_singlets
SPRG_00197	3822	0	0.00	64.3	homozygous_consensus
SPRG_00198	2775	0	0.00	71.3	homozygous_consensus
SPRG_00199	291	0	0.00	88.9	homozygous_consensus
SPRG_00200	944	1	0.11	59.1	homozygous_consensus
SPRG_00201	947	0	0.00	63.5	homozygous_consensus
SPRG_00202	543	0	0.00	64.6	homozygous_consensus
SPRG_00203	2349	0	0.00	74.4	homozygous_consensus
SPRG_00204	1373	0	0.00	67.0	homozygous_consensus
SPRG_00205	4514	0	0.00	63.8	homozygous_consensus
SPRG_00206	1308	0	0.00	55.9	homozygous_consensus
SPRG_00207	971	0	0.00	58.2	homozygous_consensus
SPRG_00208	276	0	0.00	64.7	homozygous_consensus
SPRG_00209	911	0	0.00	51.6	homozygous_consensus
SPRG_00210	2630	0	0.00	74.1	homozygous_consensus
SPRG_00211	906	0	0.00	65.4	homozygous_consensus
SPRG_00212	812	0	0.00	70.7	homozygous_consensus
SPRG_00213	558	0	0.00	60.5	homozygous_consensus
SPRG_00214	5322	0	0.00	64.7	homozygous_consensus
SPRG_00215	924	0	0.00	76.3	homozygous_consensus
SPRG_00216	1402	0	0.00	61.7	homozygous_consensus
SPRG_00217	1511	0	0.00	58.3	homozygous_consensus
SPRG_00218	1552	0	0.00	89.2	homozygous_consensus
SPRG_00220	1553	0	0.00	67.2	homozygous_consensus
SPRG_00221	2745	0	0.00	68.6	homozygous_consensus
SPRG_00222	3376	0	0.00	57.0	homozygous_consensus
SPRG_00223	2638	0	0.00	74.5	homozygous_consensus
SPRG_00224	1246	0	0.00	63.9	homozygous_consensus
SPRG_00225	1810	0	0.00	48.4	homozygous_consensus
SPRG_00226	2445	0	0.00	66.4	homozygous_consensus
SPRG_00227	2160	0	0.00	61.6	homozygous_consensus
SPRG_00228	1509	0	0.00	49.8	homozygous_consensus
SPRG_00229	2003	0	0.00	57.7	homozygous_consensus
SPRG_00231	355	0	0.00	67.2	homozygous_consensus
SPRG_00232	1932	0	0.00	66.9	homozygous_consensus
SPRG_00233	582	0	0.00	69.1	homozygous_consensus
SPRG_00234	1379	0	0.00	60.2	homozygous_consensus
SPRG_00235	1544	0	0.00	57.7	homozygous_consensus
SPRG_00236	517	0	0.00	67.7	homozygous_consensus
SPRG_00239	3651	0	0.00	58.4	homozygous_consensus
SPRG_00240	1620	1	0.06	57.2	homozygous_consensus
SPRG_00241	632	0	0.00	64.5	homozygous_consensus
SPRG_00242	2368	0	0.00	59.3	homozygous_consensus
SPRG_00243	1476	0	0.00	64.4	homozygous_consensus
SPRG_00244	2094	0	0.00	53.5	homozygous_consensus
SPRG_00245	2029	0	0.00	68.8	homozygous_consensus
SPRG_00246	539	0	0.00	57.9	homozygous_consensus
SPRG_00247	576	0	0.00	64.8	homozygous_consensus
SPRG_00248	3511	0	0.00	66.4	homozygous_consensus
SPRG_00249	1030	0	0.00	60.5	homozygous_consensus
SPRG_00250	966	0	0.00	61.7	homozygous_consensus
SPRG_00251	636	0	0.00	60.2	homozygous_consensus
SPRG_00252	562	0	0.00	75.1	homozygous_consensus
SPRG_00253	1298	0	0.00	64.2	homozygous_consensus
SPRG_00254	1211	0	0.00	60.3	homozygous_consensus
SPRG_00255	3301	0	0.00	68.8	homozygous_consensus
SPRG_00256	3787	1	0.03	70.5	homozygous_consensus
SPRG_00257	763	0	0.00	60.7	homozygous_consensus
SPRG_00258	1792	0	0.00	58.3	homozygous_consensus
SPRG_00259	713	0	0.00	61.2	homozygous_consensus
SPRG_00260	1416	0	0.00	52.4	homozygous_consensus
SPRG_00261	524	0	0.00	53.7	homozygous_consensus
SPRG_00263	1359	1	0.07	53.4	homozygous_consensus
SPRG_00264	3499	0	0.00	68.6	homozygous_consensus
SPRG_00265	1145	0	0.00	63.1	homozygous_consensus
SPRG_00266	739	0	0.00	68.9	homozygous_consensus
SPRG_00267	1261	0	0.00	53.9	homozygous_consensus
SPRG_00268	696	0	0.00	72.7	homozygous_consensus
SPRG_00269	986	0	0.00	65.2	homozygous_consensus
SPRG_00270	1610	0	0.00	67.1	homozygous_consensus
SPRG_00271	754	0	0.00	66.6	homozygous_consensus
SPRG_00272	307	0	0.00	53.2	homozygous_consensus
SPRG_00273	1547	0	0.00	64.2	homozygous_consensus
SPRG_00274	867	0	0.00	68.9	homozygous_consensus
SPRG_00275	1483	0	0.00	65.6	homozygous_consensus
SPRG_00276	1708	0	0.00	61.0	homozygous_consensus
SPRG_00277	4540	0	0.00	57.9	homozygous_consensus
SPRG_00278	1062	0	0.00	58.2	homozygous_consensus
SPRG_00279	5149	0	0.00	81.5	homozygous_consensus
SPRG_00280	771	0	0.00	58.2	homozygous_consensus
SPRG_00281	1349	0	0.00	56.7	homozygous_consensus
SPRG_00282	2033	0	0.00	59.6	homozygous_consensus
SPRG_00283	963	0	0.00	58.2	homozygous_consensus
SPRG_00284	1485	0	0.00	52.5	homozygous_consensus
SPRG_00285	4034	0	0.00	58.1	homozygous_consensus
SPRG_00286	1579	0	0.00	57.1	homozygous_consensus
SPRG_00287	3126	0	0.00	51.3	homozygous_consensus
SPRG_00288	1753	0	0.00	73.0	homozygous_consensus
SPRG_00289	3484	0	0.00	64.4	homozygous_consensus
SPRG_00290	1523	0	0.00	51.6	homozygous_consensus
SPRG_00291	1963	0	0.00	64.9	homozygous_consensus
SPRG_00292	1541	0	0.00	66.0	homozygous_consensus
SPRG_00293	1076	0	0.00	48.8	homozygous_consensus
SPRG_00294	1933	0	0.00	64.4	homozygous_consensus
SPRG_00295	1642	0	0.00	65.1	homozygous_consensus
SPRG_00296	2094	0	0.00	71.6	homozygous_consensus
SPRG_00297	729	0	0.00	61.4	homozygous_consensus
SPRG_00298	2249	0	0.00	61.8	homozygous_consensus
SPRG_00299	1397	0	0.00	64.0	homozygous_consensus
SPRG_00300	2390	0	0.00	60.8	homozygous_consensus
SPRG_00301	471	0	0.00	72.4	homozygous_consensus
SPRG_00302	1894	0	0.00	60.3	homozygous_consensus
SPRG_00303	8086	2	0.02	65.9	homozygous_consensus
SPRG_00304	2843	0	0.00	60.8	homozygous_consensus
SPRG_00305	2826	0	0.00	54.4	homozygous_consensus
SPRG_00306	2938	0	0.00	55.6	homozygous_consensus
SPRG_00309	1866	0	0.00	54.0	homozygous_consensus
SPRG_00310	809	2	0.25	91.6	repetitive
SPRG_00311	1699	0	0.00	58.4	homozygous_consensus
SPRG_00312	737	0	0.00	76.5	homozygous_consensus
SPRG_00313	906	0	0.00	67.1	homozygous_consensus
SPRG_00314	5967	5	0.08	71.6	homozygous_consensus
SPRG_00315	1857	0	0.00	55.8	homozygous_consensus
SPRG_00316	1250	0	0.00	50.8	homozygous_consensus
SPRG_00317	1264	3	0.24	68.4	homozygous_consensus
SPRG_00318	1227	20	1.63	82.3	heterozygous_consensus
SPRG_00319	1366	0	0.00	64.6	homozygous_consensus
SPRG_00320	1600	0	0.00	72.1	homozygous_consensus
SPRG_00321	514	0	0.00	82.7	homozygous_consensus
SPRG_00322	304	0	0.00	64.3	homozygous_consensus
SPRG_00323	1643	9	0.55	62.8	homozygous_consensus
SPRG_00324	1414	0	0.00	53.8	homozygous_consensus
SPRG_00325	488	0	0.00	60.3	homozygous_consensus
SPRG_00326	3493	0	0.00	61.6	homozygous_consensus
SPRG_00327	1898	0	0.00	67.1	homozygous_consensus
SPRG_00328	1501	0	0.00	58.2	homozygous_consensus
SPRG_00329	1247	0	0.00	59.7	homozygous_consensus
SPRG_00330	2636	1	0.04	60.8	homozygous_consensus
SPRG_00331	1228	0	0.00	70.2	homozygous_consensus
SPRG_00332	1507	0	0.00	56.1	homozygous_consensus
SPRG_00333	1976	1	0.05	66.9	homozygous_consensus
SPRG_00334	1274	0	0.00	72.0	homozygous_consensus
SPRG_00335	2216	0	0.00	62.9	homozygous_consensus
SPRG_00336	342	0	0.00	71.8	homozygous_consensus
SPRG_00337	3871	0	0.00	59.6	homozygous_consensus
SPRG_00338	1800	0	0.00	63.4	homozygous_consensus
SPRG_00339	1885	0	0.00	83.8	homozygous_consensus
SPRG_00340	1074	0	0.00	60.5	homozygous_consensus
SPRG_00341	1281	0	0.00	56.4	homozygous_consensus
SPRG_00342	2486	0	0.00	63.3	homozygous_consensus
SPRG_00343	1002	0	0.00	72.6	homozygous_consensus
SPRG_00344	1717	0	0.00	53.4	homozygous_consensus
SPRG_00345	1231	0	0.00	68.7	homozygous_consensus
SPRG_00346	1854	0	0.00	61.3	homozygous_consensus
SPRG_00347	3566	0	0.00	66.6	homozygous_consensus
SPRG_00348	1677	0	0.00	55.6	homozygous_consensus
SPRG_00349	1227	0	0.00	75.7	homozygous_consensus
SPRG_00350	1883	0	0.00	83.0	homozygous_consensus
SPRG_00351	1033	0	0.00	63.8	homozygous_consensus
SPRG_00353	1549	0	0.00	71.6	homozygous_consensus
SPRG_00354	757	0	0.00	73.0	homozygous_consensus
SPRG_00355	1503	0	0.00	68.6	homozygous_consensus
SPRG_00356	2933	0	0.00	80.2	homozygous_consensus
SPRG_00357	1172	0	0.00	63.1	homozygous_consensus
SPRG_00358	3135	0	0.00	69.0	homozygous_consensus
SPRG_00359	654	0	0.00	61.0	homozygous_consensus
SPRG_00360	2352	0	0.00	60.6	homozygous_consensus
SPRG_00361	4335	0	0.00	59.5	homozygous_consensus
SPRG_00362	619	0	0.00	76.7	homozygous_consensus
SPRG_00363	807	0	0.00	61.3	homozygous_consensus
SPRG_00364	810	0	0.00	53.9	homozygous_consensus
SPRG_00365	1521	0	0.00	69.5	homozygous_consensus
SPRG_00366	1032	0	0.00	57.3	homozygous_consensus
SPRG_00367	3204	0	0.00	75.1	homozygous_consensus
SPRG_00368	672	0	0.00	76.0	homozygous_consensus
SPRG_00369	1582	0	0.00	73.7	homozygous_consensus
SPRG_00370	1432	0	0.00	73.1	homozygous_consensus
SPRG_00371	642	0	0.00	55.8	homozygous_consensus
SPRG_00372	1992	0	0.00	63.1	homozygous_consensus
SPRG_00373	1213	0	0.00	71.7	homozygous_consensus
SPRG_00374	904	0	0.00	56.4	homozygous_consensus
SPRG_00375	3055	0	0.00	71.6	homozygous_consensus
SPRG_00376	3075	0	0.00	67.2	homozygous_consensus
SPRG_00377	3389	0	0.00	63.2	homozygous_consensus
SPRG_00378	555	0	0.00	72.2	homozygous_consensus
SPRG_00379	1279	0	0.00	77.9	homozygous_consensus
SPRG_00380	1519	0	0.00	66.6	homozygous_consensus
SPRG_00381	2603	0	0.00	76.1	homozygous_consensus
SPRG_00382	1823	0	0.00	59.2	homozygous_consensus
SPRG_00383	2934	1	0.03	66.0	homozygous_consensus
SPRG_00384	1281	0	0.00	70.0	homozygous_consensus
SPRG_00385	455	0	0.00	80.0	homozygous_consensus
SPRG_00386	889	0	0.00	72.5	homozygous_consensus
SPRG_00387	1911	0	0.00	61.7	homozygous_consensus
SPRG_00388	638	0	0.00	44.6	haplotypes_singlets
SPRG_00389	2306	0	0.00	73.5	homozygous_consensus
SPRG_00390	619	0	0.00	59.3	homozygous_consensus
SPRG_00391	1240	0	0.00	70.6	homozygous_consensus
SPRG_00392	2990	0	0.00	58.6	homozygous_consensus
SPRG_00393	1290	0	0.00	71.0	homozygous_consensus
SPRG_00394	772	0	0.00	71.1	homozygous_consensus
SPRG_00395	1498	0	0.00	67.8	homozygous_consensus
SPRG_00396	755	0	0.00	75.5	homozygous_consensus
SPRG_00397	2948	1	0.03	74.9	homozygous_consensus
SPRG_00398	1415	0	0.00	72.8	homozygous_consensus
SPRG_00399	490	0	0.00	65.9	homozygous_consensus
SPRG_00400	1452	0	0.00	71.2	homozygous_consensus
SPRG_00401	1187	0	0.00	78.3	homozygous_consensus
SPRG_00402	821	0	0.00	77.2	homozygous_consensus
SPRG_00403	261	0	0.00	51.5	homozygous_consensus
SPRG_00404	1364	0	0.00	79.6	homozygous_consensus
SPRG_00405	1360	0	0.00	54.9	homozygous_consensus
SPRG_00406	1220	0	0.00	59.9	homozygous_consensus
SPRG_00407	1219	0	0.00	80.0	homozygous_consensus
SPRG_00408	1214	0	0.00	75.6	homozygous_consensus
SPRG_00409	750	0	0.00	82.1	homozygous_consensus
SPRG_00410	862	0	0.00	79.9	homozygous_consensus
SPRG_00411	1033	0	0.00	68.8	homozygous_consensus
SPRG_00412	1017	0	0.00	77.5	homozygous_consensus
SPRG_00413	865	0	0.00	73.3	homozygous_consensus
SPRG_00414	1101	0	0.00	71.2	homozygous_consensus
SPRG_00415	1849	0	0.00	63.6	homozygous_consensus
SPRG_00416	527	0	0.00	77.7	homozygous_consensus
SPRG_00417	3580	0	0.00	61.6	homozygous_consensus
SPRG_00418	1478	0	0.00	62.4	homozygous_consensus
SPRG_00419	1173	0	0.00	68.6	homozygous_consensus
SPRG_00420	1734	0	0.00	78.0	homozygous_consensus
SPRG_00421	511	0	0.00	76.2	homozygous_consensus
SPRG_00422	1721	0	0.00	82.5	homozygous_consensus
SPRG_00423	1582	3	0.19	80.6	homozygous_consensus
SPRG_00424	1551	2	0.13	78.1	homozygous_consensus
SPRG_00425	652	0	0.00	64.9	homozygous_consensus
SPRG_00426	6036	0	0.00	57.8	homozygous_consensus
SPRG_00427	2492	0	0.00	72.6	homozygous_consensus
SPRG_00428	774	0	0.00	74.4	homozygous_consensus
SPRG_00429	2073	0	0.00	63.7	homozygous_consensus
SPRG_00430	1846	0	0.00	84.4	homozygous_consensus
SPRG_00431	1753	0	0.00	83.5	homozygous_consensus
SPRG_00432	642	3	0.47	39.1	haplotypes_singlets
SPRG_00433	1509	0	0.00	58.3	homozygous_consensus
SPRG_00434	894	0	0.00	64.0	homozygous_consensus
SPRG_00435	1059	0	0.00	69.2	homozygous_consensus
SPRG_00436	1040	0	0.00	60.5	homozygous_consensus
SPRG_00437	1786	0	0.00	79.6	homozygous_consensus
SPRG_00438	1664	0	0.00	77.7	homozygous_consensus
SPRG_00439	4739	2	0.04	59.8	homozygous_consensus
SPRG_00440	1232	0	0.00	65.3	homozygous_consensus
SPRG_00441	1865	0	0.00	57.3	homozygous_consensus
SPRG_00442	2048	0	0.00	70.0	homozygous_consensus
SPRG_00446	3986	0	0.00	60.0	homozygous_consensus
SPRG_00447	270	0	0.00	68.3	homozygous_consensus
SPRG_00450	741	1	0.13	152.2	repetitive
SPRG_00451	588	0	0.00	115.0	repetitive
SPRG_00452	1361	0	0.00	61.2	homozygous_consensus
SPRG_00453	3829	0	0.00	62.5	homozygous_consensus
SPRG_00454	1112	0	0.00	49.2	homozygous_consensus
SPRG_00455	894	0	0.00	57.2	homozygous_consensus
SPRG_00456	1005	0	0.00	66.4	homozygous_consensus
SPRG_00457	723	0	0.00	58.4	homozygous_consensus
SPRG_00458	1844	0	0.00	73.6	homozygous_consensus
SPRG_00459	432	0	0.00	66.2	homozygous_consensus
SPRG_00460	1488	0	0.00	58.4	homozygous_consensus
SPRG_00461	2471	0	0.00	55.7	homozygous_consensus
SPRG_00462	1207	1	0.08	61.0	homozygous_consensus
SPRG_00463	463	0	0.00	63.7	homozygous_consensus
SPRG_00464	604	0	0.00	85.0	homozygous_consensus
SPRG_00465	2244	0	0.00	68.2	homozygous_consensus
SPRG_00466	1595	0	0.00	61.8	homozygous_consensus
SPRG_00467	2235	0	0.00	53.1	homozygous_consensus
SPRG_00468	1459	0	0.00	69.6	homozygous_consensus
SPRG_00469	478	0	0.00	64.5	homozygous_consensus
SPRG_00470	4684	0	0.00	58.2	homozygous_consensus
SPRG_00471	698	0	0.00	71.8	homozygous_consensus
SPRG_00472	837	0	0.00	67.5	homozygous_consensus
SPRG_00473	260	0	0.00	59.3	homozygous_consensus
SPRG_00474	3947	0	0.00	66.1	homozygous_consensus
SPRG_00475	1042	1	0.10	62.1	homozygous_consensus
SPRG_00476	2372	1	0.04	67.3	homozygous_consensus
SPRG_00477	1118	0	0.00	63.7	homozygous_consensus
SPRG_00478	2226	0	0.00	53.9	homozygous_consensus
SPRG_00479	1104	0	0.00	52.0	homozygous_consensus
SPRG_00480	4191	0	0.00	51.6	homozygous_consensus
SPRG_00481	1764	0	0.00	61.2	homozygous_consensus
SPRG_00482	1672	0	0.00	56.4	homozygous_consensus
SPRG_00483	1643	0	0.00	64.2	homozygous_consensus
SPRG_00484	2268	8	0.35	64.2	homozygous_consensus
SPRG_00485	1237	0	0.00	63.2	homozygous_consensus
SPRG_00486	1144	0	0.00	68.1	homozygous_consensus
SPRG_00487	739	0	0.00	70.9	homozygous_consensus
SPRG_00488	1116	0	0.00	68.4	homozygous_consensus
SPRG_00489	1254	0	0.00	78.8	homozygous_consensus
SPRG_00490	2318	0	0.00	69.6	homozygous_consensus
SPRG_00491	545	0	0.00	76.8	homozygous_consensus
SPRG_00492	975	0	0.00	71.6	homozygous_consensus
SPRG_00493	577	0	0.00	81.3	homozygous_consensus
SPRG_00494	739	0	0.00	92.8	repetitive
SPRG_00495	1222	0	0.00	81.6	homozygous_consensus
SPRG_00496	2638	0	0.00	82.0	homozygous_consensus
SPRG_00497	2306	0	0.00	77.2	homozygous_consensus
SPRG_00498	1398	0	0.00	81.0	homozygous_consensus
SPRG_00499	812	0	0.00	74.2	homozygous_consensus
SPRG_00500	2873	0	0.00	70.4	homozygous_consensus
SPRG_00501	1790	0	0.00	63.7	homozygous_consensus
SPRG_00502	1090	0	0.00	67.7	homozygous_consensus
SPRG_00503	2969	0	0.00	62.3	homozygous_consensus
SPRG_00504	682	0	0.00	72.3	homozygous_consensus
SPRG_00505	2334	0	0.00	65.7	homozygous_consensus
SPRG_00506	1517	0	0.00	49.5	homozygous_consensus
SPRG_00507	2679	0	0.00	60.5	homozygous_consensus
SPRG_00508	825	0	0.00	51.6	homozygous_consensus
SPRG_00509	2860	0	0.00	68.3	homozygous_consensus
SPRG_00510	1077	0	0.00	66.7	homozygous_consensus
SPRG_00511	1528	0	0.00	62.1	homozygous_consensus
SPRG_00512	1161	0	0.00	62.7	homozygous_consensus
SPRG_00513	6544	124	1.89	123.1	repetitive
SPRG_00514	1488	0	0.00	59.5	homozygous_consensus
SPRG_00515	1194	0	0.00	63.8	homozygous_consensus
SPRG_00516	1114	0	0.00	61.2	homozygous_consensus
SPRG_00517	4154	0	0.00	63.4	homozygous_consensus
SPRG_00518	520	0	0.00	38.5	haplotypes_singlets
SPRG_00519	86	0	0.00	1.5	haplotypes_singlets
SPRG_00520	1359	0	0.00	37.2	haplotypes_singlets
SPRG_00521	1554	31	1.99	63.6	heterozygous_consensus
SPRG_00522	1499	30	2.00	63.9	heterozygous_consensus
SPRG_00524	911	27	2.96	53.9	heterozygous_consensus
SPRG_00525	728	21	2.88	68.9	heterozygous_consensus
SPRG_00526	2330	62	2.66	54.0	heterozygous_consensus
SPRG_00527	624	22	3.53	68.4	heterozygous_consensus
SPRG_00528	1492	47	3.15	55.8	heterozygous_consensus
SPRG_00529	1292	60	4.64	66.8	heterozygous_consensus
SPRG_00530	363	22	6.06	65.6	heterozygous_consensus
SPRG_00531	5359	87	1.62	54.4	heterozygous_consensus
SPRG_00532	947	15	1.58	50.0	heterozygous_consensus
SPRG_00533	3943	112	2.84	56.0	heterozygous_consensus
SPRG_00534	1628	23	1.41	54.6	heterozygous_consensus
SPRG_00535	5655	95	1.68	58.3	heterozygous_consensus
SPRG_00536	971	22	2.27	51.4	heterozygous_consensus
SPRG_00537	2225	57	2.56	60.2	heterozygous_consensus
SPRG_00538	2921	94	3.22	45.3	heterozygous_consensus
SPRG_00539	1183	32	2.70	55.0	heterozygous_consensus
SPRG_00540	1387	33	2.38	57.5	heterozygous_consensus
SPRG_00541	1559	33	2.12	43.0	heterozygous_consensus
SPRG_00542	3009	123	4.09	64.9	heterozygous_consensus
SPRG_00543	1241	25	2.01	47.1	haplotypes_paired	SPRG_18261
SPRG_00544	2795	26	0.93	50.7	haplotypes_paired	SPRG_18260
SPRG_00545	2326	67	2.88	56.7	heterozygous_consensus
SPRG_00546	1588	39	2.46	45.2	heterozygous_consensus
SPRG_00547	2318	85	3.67	54.2	heterozygous_consensus
SPRG_00548	2328	72	3.09	57.8	heterozygous_consensus
SPRG_00549	2133	69	3.23	64.3	heterozygous_consensus
SPRG_00550	2666	48	1.80	58.2	heterozygous_consensus
SPRG_00552	2727	54	1.98	66.9	heterozygous_consensus
SPRG_00553	1228	18	1.47	58.7	heterozygous_consensus
SPRG_00554	1252	28	2.24	69.1	heterozygous_consensus
SPRG_00555	1250	36	2.88	60.6	heterozygous_consensus
SPRG_00556	3280	88	2.68	55.5	heterozygous_consensus
SPRG_00557	1284	43	3.35	56.6	heterozygous_consensus
SPRG_00558	855	24	2.81	53.6	heterozygous_consensus
SPRG_00559	794	21	2.64	63.7	heterozygous_consensus
SPRG_00560	260	0	0.00	47.0	haplotypes_paired	SPRG_18090
SPRG_00561	1795	18	1.00	43.7	haplotypes_paired	SPRG_18089
SPRG_00562	2025	74	3.65	56.7	heterozygous_consensus
SPRG_00563	2008	63	3.14	64.4	heterozygous_consensus
SPRG_00564	984	33	3.35	59.3	heterozygous_consensus
SPRG_00565	2643	45	1.70	72.9	heterozygous_consensus
SPRG_00566	341	4	1.17	47.9	heterozygous_consensus
SPRG_00567	2403	36	1.50	73.1	heterozygous_consensus
SPRG_00568	1518	54	3.56	57.6	heterozygous_consensus
SPRG_00570	868	26	3.00	65.9	heterozygous_consensus
SPRG_00571	334	8	2.40	87.7	heterozygous_consensus
SPRG_00572	613	21	3.43	58.2	heterozygous_consensus
SPRG_00573	1749	49	2.80	56.0	heterozygous_consensus
SPRG_00574	1114	22	1.97	54.9	heterozygous_consensus
SPRG_00575	1065	20	1.88	54.0	heterozygous_consensus
SPRG_00576	2154	50	2.32	65.0	heterozygous_consensus
SPRG_00577	2658	92	3.46	54.1	heterozygous_consensus
SPRG_00578	2405	70	2.91	59.5	heterozygous_consensus
SPRG_00579	3192	111	3.48	60.8	heterozygous_consensus
SPRG_00580	222	6	2.70	47.8	heterozygous_consensus
SPRG_00581	388	13	3.35	39.8	heterozygous_consensus
SPRG_00582	1368	37	2.70	49.4	heterozygous_consensus
SPRG_00583	4791	109	2.28	51.8	heterozygous_consensus
SPRG_00584	809	13	1.61	59.7	heterozygous_consensus
SPRG_00585	2374	68	2.86	64.3	heterozygous_consensus
SPRG_00586	813	13	1.60	59.1	heterozygous_consensus
SPRG_00587	2493	62	2.49	52.3	heterozygous_consensus
SPRG_00588	1145	22	1.92	56.2	heterozygous_consensus
SPRG_00589	2156	57	2.64	64.2	heterozygous_consensus
SPRG_00590	1829	38	2.08	62.9	heterozygous_consensus
SPRG_00591	1213	23	1.90	64.5	heterozygous_consensus
SPRG_00592	1687	49	2.90	55.0	heterozygous_consensus
SPRG_00593	926	19	2.05	57.0	heterozygous_consensus
SPRG_00594	1356	41	3.02	68.5	heterozygous_consensus
SPRG_00595	1243	41	3.30	64.5	heterozygous_consensus
SPRG_00596	2503	48	1.92	62.5	heterozygous_consensus
SPRG_00597	2080	83	3.99	63.4	heterozygous_consensus
SPRG_00598	927	18	1.94	60.8	heterozygous_consensus
SPRG_00599	790	25	3.16	60.2	heterozygous_consensus
SPRG_00600	1156	17	1.47	59.5	heterozygous_consensus
SPRG_00601	1706	40	2.34	61.4	heterozygous_consensus
SPRG_00602	2681	118	4.40	59.2	heterozygous_consensus
SPRG_00603	546	18	3.30	56.0	heterozygous_consensus
SPRG_00604	597	24	4.02	66.6	heterozygous_consensus
SPRG_00605	2098	42	2.00	65.3	heterozygous_consensus
SPRG_00606	1673	55	3.29	59.3	heterozygous_consensus
SPRG_00607	4554	81	1.78	56.7	haplotypes_paired	SPRG_18434
SPRG_00608	999	14	1.40	40.2	haplotypes_paired	SPRG_18433
SPRG_00609	993	13	1.31	61.6	heterozygous_consensus
SPRG_00610	899	18	2.00	60.1	heterozygous_consensus
SPRG_00611	1402	18	1.28	62.7	heterozygous_consensus
SPRG_00612	949	21	2.21	83.2	heterozygous_consensus
SPRG_00613	5156	173	3.36	118.8	repetitive
SPRG_00614	1975	68	3.44	58.6	heterozygous_consensus
SPRG_00615	1610	37	2.30	47.3	heterozygous_consensus
SPRG_00616	3565	78	2.19	50.3	heterozygous_consensus
SPRG_00618	1051	17	1.62	56.6	heterozygous_consensus
SPRG_00619	1290	24	1.86	51.0	heterozygous_consensus
SPRG_00620	1960	45	2.30	44.0	heterozygous_consensus
SPRG_00621	2308	55	2.38	55.6	heterozygous_consensus
SPRG_00622	518	18	3.47	66.8	heterozygous_consensus
SPRG_00623	1419	43	3.03	54.4	heterozygous_consensus
SPRG_00624	642	12	1.87	69.9	heterozygous_consensus
SPRG_00625	1504	3	0.20	34.6	haplotypes_paired	SPRG_17545
SPRG_00626	1907	0	0.00	36.6	haplotypes_paired	SPRG_17544
SPRG_00627	1029	20	1.94	58.9	haplotypes_paired	SPRG_21927
SPRG_00628	1289	33	2.56	67.6	heterozygous_consensus
SPRG_00629	3616	96	2.65	54.9	haplotypes_paired	SPRG_17899
SPRG_00630	1116	0	0.00	29.3	haplotypes_paired	SPRG_17900
SPRG_00631	520	0	0.00	44.1	haplotypes_paired	SPRG_17901
SPRG_00632	2421	56	2.31	66.0	heterozygous_consensus
SPRG_00633	675	21	3.11	54.5	heterozygous_consensus
SPRG_00634	745	17	2.28	51.7	heterozygous_consensus
SPRG_00635	1432	28	1.96	67.0	heterozygous_consensus
SPRG_00636	1322	38	2.87	59.7	heterozygous_consensus
SPRG_00637	1061	31	2.92	61.9	heterozygous_consensus
SPRG_00638	2224	48	2.16	65.2	heterozygous_consensus
SPRG_00639	1395	29	2.08	70.3	heterozygous_consensus
SPRG_00640	1676	59	3.52	57.9	heterozygous_consensus
SPRG_00641	434	10	2.30	51.9	heterozygous_consensus
SPRG_00642	2159	34	1.57	56.0	heterozygous_consensus
SPRG_00643	1775	53	2.99	63.1	heterozygous_consensus
SPRG_00644	1197	16	1.34	71.1	heterozygous_consensus
SPRG_00645	1576	40	2.54	76.3	heterozygous_consensus
SPRG_00646	1140	22	1.93	65.0	heterozygous_consensus
SPRG_00647	1682	35	2.08	66.9	heterozygous_consensus
SPRG_00648	735	16	2.18	50.6	heterozygous_consensus
SPRG_00649	1256	18	1.43	52.8	heterozygous_consensus
SPRG_00650	833	17	2.04	67.8	heterozygous_consensus
SPRG_00651	2082	66	3.17	55.9	heterozygous_consensus
SPRG_00652	962	14	1.46	77.3	heterozygous_consensus
SPRG_00653	3253	68	2.09	62.4	heterozygous_consensus
SPRG_00654	3752	121	3.22	53.1	heterozygous_consensus
SPRG_00655	2285	53	2.32	64.4	heterozygous_consensus
SPRG_00656	2101	75	3.57	69.1	heterozygous_consensus
SPRG_00657	1095	34	3.11	68.9	heterozygous_consensus
SPRG_00658	1728	62	3.59	59.0	heterozygous_consensus
SPRG_00659	463	6	1.30	56.0	heterozygous_consensus
SPRG_00660	2039	35	1.72	67.7	heterozygous_consensus
SPRG_00661	1445	23	1.59	101.4	repetitive
SPRG_00662	1509	44	2.92	49.2	heterozygous_consensus
SPRG_00663	957	21	2.19	70.3	heterozygous_consensus
SPRG_00664	558	13	2.33	81.1	heterozygous_consensus
SPRG_00665	2741	56	2.04	53.3	heterozygous_consensus
SPRG_00666	1246	30	2.41	69.2	heterozygous_consensus
SPRG_00667	1465	5	0.34	32.3	haplotypes_paired	SPRG_18480
SPRG_00668	9883	247	2.50	60.3	haplotypes_paired	SPRG_18481
SPRG_00669	1370	27	1.97	75.9	heterozygous_consensus
SPRG_00670	1235	42	3.40	62.5	heterozygous_consensus
SPRG_00671	2098	37	1.76	64.6	heterozygous_consensus
SPRG_00672	1327	36	2.71	62.6	heterozygous_consensus
SPRG_00673	2236	41	1.83	61.9	heterozygous_consensus
SPRG_00674	782	0	0.00	36.9	haplotypes_paired	SPRG_18394
SPRG_00675	802	6	0.75	37.0	haplotypes_paired	SPRG_18392
SPRG_00676	783	10	1.28	52.0	heterozygous_consensus
SPRG_00677	1647	34	2.06	72.3	heterozygous_consensus
SPRG_00678	2552	46	1.80	59.6	heterozygous_consensus
SPRG_00679	1814	54	2.98	68.8	heterozygous_consensus
SPRG_00680	1344	27	2.01	51.1	heterozygous_consensus
SPRG_00682	1646	43	2.61	62.4	heterozygous_consensus
SPRG_00683	2431	58	2.39	68.6	heterozygous_consensus
SPRG_00684	1607	48	2.99	51.4	heterozygous_consensus
SPRG_00685	1878	54	2.88	54.7	heterozygous_consensus
SPRG_00686	1299	35	2.69	62.3	heterozygous_consensus
SPRG_00687	4183	115	2.75	47.5	heterozygous_consensus
SPRG_00688	1142	36	3.15	49.8	heterozygous_consensus
SPRG_00689	1305	2	0.15	61.1	homozygous_consensus
SPRG_00690	1304	1	0.08	54.3	homozygous_consensus
SPRG_00691	1430	43	3.01	56.4	heterozygous_consensus
SPRG_00692	1984	66	3.33	71.0	heterozygous_consensus
SPRG_00693	1193	37	3.10	68.5	heterozygous_consensus
SPRG_00694	1720	49	2.85	57.4	heterozygous_consensus
SPRG_00695	2355	73	3.10	70.5	heterozygous_consensus
SPRG_00696	1616	29	1.79	65.6	heterozygous_consensus
SPRG_00697	3284	87	2.65	83.0	heterozygous_consensus
SPRG_00698	3381	114	3.37	49.1	heterozygous_consensus
SPRG_00699	2950	14	0.47	33.2	haplotypes_paired	SPRG_16588
SPRG_00700	3593	2	0.06	35.8	haplotypes_paired	SPRG_16587
SPRG_00701	543	0	0.00	27.5	haplotypes_paired	SPRG_16586
SPRG_00702	387	0	0.00	38.5	haplotypes_paired	SPRG_16585
SPRG_00704	446	11	2.47	72.4	heterozygous_consensus
SPRG_00705	1588	21	1.32	49.1	haplotypes_paired	SPRG_17562
SPRG_00706	614	0	0.00	28.5	haplotypes_paired	SPRG_17561
SPRG_00707	1552	0	0.00	32.0	haplotypes_paired	SPRG_17560
SPRG_00708	3504	100	2.85	53.0	haplotypes_paired	SPRG_17559
SPRG_00709	1058	24	2.27	65.5	heterozygous_consensus
SPRG_00710	1441	22	1.53	61.7	heterozygous_consensus
SPRG_00711	595	10	1.68	49.3	heterozygous_consensus
SPRG_00712	1030	19	1.84	68.3	heterozygous_consensus
SPRG_00713	2597	76	2.93	59.6	heterozygous_consensus
SPRG_00715	696	26	3.74	62.8	heterozygous_consensus
SPRG_00716	2245	78	3.47	72.4	heterozygous_consensus
SPRG_00717	1237	43	3.48	71.5	heterozygous_consensus
SPRG_00718	1109	35	3.16	52.9	heterozygous_consensus
SPRG_00719	924	0	0.00	26.4	haplotypes_paired	SPRG_17045
SPRG_00720	1432	2	0.14	27.5	haplotypes_paired	SPRG_17044
SPRG_00721	2810	1	0.04	41.3	haplotypes_paired	SPRG_17043
SPRG_00722	833	17	2.04	53.1	haplotypes_paired	SPRG_17042
SPRG_00723	1444	30	2.08	65.0	heterozygous_consensus
SPRG_00724	725	0	0.00	24.6	haplotypes_paired	SPRG_18430
SPRG_00725	1431	15	1.05	47.8	haplotypes_paired	SPRG_18431
SPRG_00726	515	10	1.94	63.5	heterozygous_consensus
SPRG_00727	456	11	2.41	46.1	heterozygous_consensus
SPRG_00728	1416	40	2.82	66.8	heterozygous_consensus
SPRG_00729	1314	37	2.82	65.7	heterozygous_consensus
SPRG_00730	700	22	3.14	56.1	heterozygous_consensus
SPRG_00732	963	31	3.22	63.4	heterozygous_consensus
SPRG_00733	1043	25	2.40	75.1	heterozygous_consensus
SPRG_00734	662	12	1.81	63.0	heterozygous_consensus
SPRG_00735	1632	56	3.43	60.0	heterozygous_consensus
SPRG_00736	590	13	2.20	56.9	heterozygous_consensus
SPRG_00737	620	7	1.13	48.6	heterozygous_consensus
SPRG_00738	613	23	3.75	66.5	heterozygous_consensus
SPRG_00739	1253	39	3.11	62.8	heterozygous_consensus
SPRG_00740	677	21	3.10	60.0	heterozygous_consensus
SPRG_00741	657	17	2.59	67.8	heterozygous_consensus
SPRG_00743	438	16	3.65	59.1	heterozygous_consensus
SPRG_00744	435	16	3.68	65.1	heterozygous_consensus
SPRG_00745	617	0	0.00	33.9	haplotypes_paired	SPRG_18295
SPRG_00747	1104	28	2.54	51.4	heterozygous_consensus
SPRG_00748	901	0	0.00	31.4	haplotypes_paired	SPRG_17531
SPRG_00749	2156	0	0.00	39.7	haplotypes_paired	SPRG_17530
SPRG_00750	1693	27	1.59	57.7	heterozygous_consensus
SPRG_00751	927	27	2.91	70.9	heterozygous_consensus
SPRG_00752	1202	39	3.24	56.5	heterozygous_consensus
SPRG_00753	558	22	3.94	61.7	heterozygous_consensus
SPRG_00754	898	15	1.67	65.2	heterozygous_consensus
SPRG_00755	1680	45	2.68	59.1	heterozygous_consensus
SPRG_00756	1198	7	0.58	59.7	homozygous_consensus
SPRG_00757	1565	15	0.96	42.3	haplotypes_paired	SPRG_17473
SPRG_00758	962	4	0.42	41.7	haplotypes_paired	SPRG_17471
SPRG_00759	730	9	1.23	79.4	heterozygous_consensus
SPRG_00760	804	19	2.36	55.5	heterozygous_consensus
SPRG_00761	1075	10	0.93	78.3	homozygous_consensus
SPRG_00763	543	14	2.58	58.2	heterozygous_consensus
SPRG_00764	2911	67	2.30	53.1	haplotypes_paired	SPRG_16798
SPRG_00765	1332	17	1.28	36.0	heterozygous_consensus
SPRG_00766	1044	17	1.63	35.6	heterozygous_consensus
SPRG_00767	1167	0	0.00	27.5	haplotypes_paired	SPRG_16794
SPRG_00768	907	0	0.00	38.7	haplotypes_paired	SPRG_16793
SPRG_00769	934	25	2.68	59.9	heterozygous_consensus
SPRG_00770	430	9	2.09	69.5	heterozygous_consensus
SPRG_00771	558	15	2.69	72.6	heterozygous_consensus
SPRG_00772	428	1	0.23	59.7	homozygous_consensus
SPRG_00773	1023	21	2.05	53.2	heterozygous_consensus
SPRG_00774	399	15	3.76	77.6	heterozygous_consensus
SPRG_00775	1869	49	2.62	75.1	heterozygous_consensus
SPRG_00776	2600	57	2.19	62.1	heterozygous_consensus
SPRG_00777	2717	73	2.69	56.5	heterozygous_consensus
SPRG_00778	2209	75	3.40	59.0	heterozygous_consensus
SPRG_00779	908	35	3.85	60.8	heterozygous_consensus
SPRG_00780	673	30	4.46	76.2	heterozygous_consensus
SPRG_00781	1434	36	2.51	55.4	heterozygous_consensus
SPRG_00782	1720	53	3.08	61.6	heterozygous_consensus
SPRG_00783	1092	29	2.66	57.5	heterozygous_consensus
SPRG_00784	525	12	2.29	66.2	heterozygous_consensus
SPRG_00785	795	10	1.26	54.0	haplotypes_paired	SPRG_18649
SPRG_00786	463	11	2.38	35.1	heterozygous_consensus
SPRG_00787	1916	80	4.18	56.4	heterozygous_consensus
SPRG_00788	1493	43	2.88	64.3	heterozygous_consensus
SPRG_00789	555	19	3.42	53.9	heterozygous_consensus
SPRG_00790	231	6	2.60	71.8	heterozygous_consensus
SPRG_00791	1186	38	3.20	50.4	heterozygous_consensus
SPRG_00792	389	0	0.00	29.7	haplotypes_singlets
SPRG_00793	1871	38	2.03	51.9	haplotypes_paired	SPRG_17514
SPRG_00794	2039	0	0.00	32.9	haplotypes_paired	SPRG_17513
SPRG_00795	1464	22	1.50	39.6	haplotypes_paired	SPRG_17512
SPRG_00796	5121	167	3.26	58.2	heterozygous_consensus
SPRG_00797	2637	80	3.03	52.5	heterozygous_consensus
SPRG_00798	1317	39	2.96	53.9	heterozygous_consensus
SPRG_00799	2238	90	4.02	58.4	heterozygous_consensus
SPRG_00800	4305	149	3.46	54.7	heterozygous_consensus
SPRG_00801	1999	42	2.10	51.3	haplotypes_paired	SPRG_18705
SPRG_00802	1819	34	1.87	49.9	haplotypes_paired	SPRG_18703
SPRG_00803	810	15	1.85	31.3	haplotypes_paired	SPRG_16377
SPRG_00804	1674	3	0.18	34.4	haplotypes_paired	SPRG_16376
SPRG_00806	891	12	1.35	45.8	heterozygous_consensus
SPRG_00807	1507	7	0.46	39.4	haplotypes_paired	SPRG_17574
SPRG_00808	1881	37	1.97	59.1	heterozygous_consensus
SPRG_00809	1710	41	2.40	65.7	heterozygous_consensus
SPRG_00810	1966	76	3.87	66.4	heterozygous_consensus
SPRG_00811	1294	14	1.08	51.2	haplotypes_paired	SPRG_16571
SPRG_00812	950	0	0.00	36.5	haplotypes_paired	SPRG_16572
SPRG_00813	1034	0	0.00	32.0	haplotypes_paired	SPRG_16573
SPRG_00814	578	0	0.00	31.0	haplotypes_paired	SPRG_16574
SPRG_00815	810	0	0.00	34.9	haplotypes_paired	SPRG_16575
SPRG_00816	839	0	0.00	38.6	haplotypes_paired	SPRG_16576
SPRG_00817	3264	23	0.70	35.1	haplotypes_paired	SPRG_16577
SPRG_00818	4562	89	1.95	63.7	heterozygous_consensus
SPRG_00819	1464	37	2.53	54.7	heterozygous_consensus
SPRG_00820	1382	21	1.52	66.4	heterozygous_consensus
SPRG_00821	5098	118	2.31	57.0	heterozygous_consensus
SPRG_00822	309	0	0.00	34.8	haplotypes_singlets
SPRG_00823	1675	0	0.00	33.1	haplotypes_paired	SPRG_16734
SPRG_00824	863	0	0.00	30.6	haplotypes_paired	SPRG_16733
SPRG_00825	1478	0	0.00	31.9	haplotypes_paired	SPRG_16732
SPRG_00826	3710	35	0.94	51.9	haplotypes_paired	SPRG_16731
SPRG_00827	1516	24	1.58	57.5	heterozygous_consensus
SPRG_00828	868	3	0.35	38.5	haplotypes_singlets
SPRG_00829	1221	8	0.66	41.8	haplotypes_paired	SPRG_18207
SPRG_00830	706	25	3.54	57.5	heterozygous_consensus
SPRG_00831	1140	40	3.51	71.9	heterozygous_consensus
SPRG_00832	629	9	1.43	64.0	heterozygous_consensus
SPRG_00833	1608	19	1.18	61.1	heterozygous_consensus
SPRG_00834	366	0	0.00	33.7	haplotypes_singlets
SPRG_00835	1646	30	1.82	52.7	haplotypes_paired	SPRG_18556
SPRG_00836	1081	36	3.33	66.3	heterozygous_consensus
SPRG_00837	2633	58	2.20	47.7	heterozygous_consensus
SPRG_00838	266	8	3.01	60.0	heterozygous_consensus
SPRG_00839	1283	24	1.87	52.7	heterozygous_consensus
SPRG_00840	1629	32	1.96	61.2	haplotypes_paired	SPRG_18404
SPRG_00841	1737	49	2.82	51.6	haplotypes_paired	SPRG_18400
SPRG_00842	2034	73	3.59	65.2	heterozygous_consensus
SPRG_00843	2058	78	3.79	69.0	heterozygous_consensus
SPRG_00844	2709	76	2.81	66.6	heterozygous_consensus
SPRG_00845	905	35	3.87	66.2	heterozygous_consensus
SPRG_00846	1093	12	1.10	37.6	haplotypes_paired	SPRG_17262
SPRG_00847	1477	5	0.34	35.3	haplotypes_paired	SPRG_17261
SPRG_00848	1531	40	2.61	64.9	heterozygous_consensus
SPRG_00849	2740	68	2.48	60.5	heterozygous_consensus
SPRG_00850	956	18	1.88	48.4	heterozygous_consensus
SPRG_00851	500	0	0.00	34.5	haplotypes_paired	SPRG_17266
SPRG_00852	409	1	0.24	42.5	haplotypes_singlets
SPRG_00853	1240	34	2.74	69.8	heterozygous_consensus
SPRG_00854	1495	31	2.07	71.7	heterozygous_consensus
SPRG_00855	3943	118	2.99	53.9	heterozygous_consensus
SPRG_00856	1769	46	2.60	55.1	heterozygous_consensus
SPRG_00857	9706	321	3.31	55.0	heterozygous_consensus
SPRG_00858	1183	42	3.55	67.1	heterozygous_consensus
SPRG_00859	1847	56	3.03	62.6	heterozygous_consensus
SPRG_00860	633	23	3.63	50.8	heterozygous_consensus
SPRG_00861	631	16	2.54	53.7	heterozygous_consensus
SPRG_00862	754	21	2.79	57.2	heterozygous_consensus
SPRG_00863	3773	133	3.53	60.4	heterozygous_consensus
SPRG_00864	992	36	3.63	48.6	heterozygous_consensus
SPRG_00866	570	4	0.70	50.4	homozygous_consensus
SPRG_00867	1943	64	3.29	64.3	heterozygous_consensus
SPRG_00868	2594	71	2.74	65.2	haplotypes_paired	SPRG_17122
SPRG_00869	983	9	0.92	57.2	homozygous_consensus
SPRG_00870	192	0	0.00	35.0	haplotypes_singlets
SPRG_00871	1307	25	1.91	50.3	haplotypes_paired	SPRG_17123
SPRG_00872	1439	38	2.64	76.5	heterozygous_consensus
SPRG_00873	1266	29	2.29	108.0	repetitive
SPRG_00874	1308	24	1.83	75.0	heterozygous_consensus
SPRG_00875	1247	8	0.64	62.5	homozygous_consensus
SPRG_00878	1822	44	2.41	68.3	heterozygous_consensus
SPRG_00879	1614	16	0.99	63.4	homozygous_consensus
SPRG_00880	1379	24	1.74	50.4	haplotypes_paired	SPRG_18516
SPRG_00881	394	14	3.55	60.9	heterozygous_consensus
SPRG_00882	320	12	3.75	59.2	heterozygous_consensus
SPRG_00883	1819	40	2.20	57.1	heterozygous_consensus
SPRG_00884	1628	29	1.78	67.1	heterozygous_consensus
SPRG_00885	1181	27	2.29	51.2	heterozygous_consensus
SPRG_00886	1174	23	1.96	72.4	heterozygous_consensus
SPRG_00887	1469	31	2.11	55.3	heterozygous_consensus
SPRG_00888	1342	29	2.16	67.2	heterozygous_consensus
SPRG_00889	3085	61	1.98	51.8	heterozygous_consensus
SPRG_00890	2975	46	1.55	59.3	heterozygous_consensus
SPRG_00891	502	13	2.59	45.0	heterozygous_consensus
SPRG_00893	3963	109	2.75	47.9	haplotypes_paired	SPRG_18315
SPRG_00894	1620	19	1.17	40.0	haplotypes_paired	SPRG_16547
SPRG_00895	1645	0	0.00	36.3	haplotypes_paired	SPRG_16548
SPRG_00896	599	0	0.00	37.9	haplotypes_singlets
SPRG_00897	2355	51	2.17	54.3	heterozygous_consensus
SPRG_00898	4522	156	3.45	50.3	heterozygous_consensus
SPRG_00899	1653	0	0.00	31.9	haplotypes_singlets
SPRG_00900	1366	8	0.59	45.6	haplotypes_paired	SPRG_16553
SPRG_00901	239	0	0.00	31.3	haplotypes_paired	SPRG_16552
SPRG_00902	779	0	0.00	45.6	homozygous_consensus
SPRG_00903	871	0	0.00	35.2	haplotypes_paired	SPRG_16551
SPRG_00904	852	5	0.59	43.3	haplotypes_singlets
SPRG_00905	942	10	1.06	65.1	haplotypes_paired	SPRG_21768
SPRG_00906	2416	53	2.19	51.2	haplotypes_paired	SPRG_16549
SPRG_00907	546	5	0.92	59.0	homozygous_consensus
SPRG_00908	2259	70	3.10	45.6	heterozygous_consensus
SPRG_00909	2166	51	2.35	52.3	heterozygous_consensus
SPRG_00910	1517	59	3.89	52.5	heterozygous_consensus
SPRG_00911	2053	49	2.39	66.8	heterozygous_consensus
SPRG_00912	959	39	4.07	69.3	heterozygous_consensus
SPRG_00913	2337	89	3.81	53.6	heterozygous_consensus
SPRG_00914	1075	13	1.21	42.7	haplotypes_paired	SPRG_18491
SPRG_00915	1733	60	3.46	74.4	heterozygous_consensus
SPRG_00916	887	21	2.37	57.7	heterozygous_consensus
SPRG_00917	701	20	2.85	50.4	heterozygous_consensus
SPRG_00918	1883	55	2.92	60.4	heterozygous_consensus
SPRG_00919	554	8	1.44	66.0	heterozygous_consensus
SPRG_00920	1320	47	3.56	61.9	heterozygous_consensus
SPRG_00921	1040	30	2.88	78.7	heterozygous_consensus
SPRG_00922	1446	15	1.04	71.5	heterozygous_consensus
SPRG_00923	1049	35	3.34	76.0	heterozygous_consensus
SPRG_00924	438	8	1.83	63.5	heterozygous_consensus
SPRG_00925	559	7	1.25	60.4	heterozygous_consensus
SPRG_00926	239	3	1.26	80.7	heterozygous_consensus
SPRG_00927	587	13	2.21	54.4	heterozygous_consensus
SPRG_00928	468	14	2.99	42.4	heterozygous_consensus
SPRG_00929	2604	81	3.11	62.4	heterozygous_consensus
SPRG_00930	1174	24	2.04	54.8	heterozygous_consensus
SPRG_00931	1403	50	3.56	52.1	heterozygous_consensus
SPRG_00932	3923	107	2.73	54.1	heterozygous_consensus
SPRG_00933	3693	113	3.06	74.5	heterozygous_consensus
SPRG_00934	1712	52	3.04	57.1	heterozygous_consensus
SPRG_00935	1760	64	3.64	55.3	heterozygous_consensus
SPRG_00936	1363	29	2.13	61.3	heterozygous_consensus
SPRG_00937	1229	19	1.55	59.6	heterozygous_consensus
SPRG_00938	1615	51	3.16	58.4	heterozygous_consensus
SPRG_00939	1779	73	4.10	73.7	heterozygous_consensus
SPRG_00940	1604	48	2.99	70.7	heterozygous_consensus
SPRG_00941	1407	47	3.34	58.5	heterozygous_consensus
SPRG_00942	1092	26	2.38	67.8	heterozygous_consensus
SPRG_00943	1142	22	1.93	66.2	heterozygous_consensus
SPRG_00944	593	14	2.36	70.9	heterozygous_consensus
SPRG_00946	763	29	3.80	62.8	heterozygous_consensus
SPRG_00947	1163	36	3.10	54.7	heterozygous_consensus
SPRG_00948	1555	63	4.05	59.9	heterozygous_consensus
SPRG_00949	2765	60	2.17	66.5	heterozygous_consensus
SPRG_00950	3063	119	3.89	53.5	heterozygous_consensus
SPRG_00951	843	18	2.14	49.8	heterozygous_consensus
SPRG_00952	2674	65	2.43	71.7	heterozygous_consensus
SPRG_00953	3699	38	1.03	38.3	haplotypes_paired	SPRG_17629
SPRG_00955	1514	26	1.72	45.7	haplotypes_paired	SPRG_17630
SPRG_00956	1136	25	2.20	51.3	heterozygous_consensus
SPRG_00957	750	0	0.00	36.7	haplotypes_paired	SPRG_17459
SPRG_00958	1806	0	0.00	32.7	haplotypes_paired	SPRG_17460
SPRG_00959	946	31	3.28	58.1	heterozygous_consensus
SPRG_00960	1708	50	2.93	61.1	heterozygous_consensus
SPRG_00961	1052	45	4.28	52.7	heterozygous_consensus
SPRG_00962	1324	63	4.76	61.5	heterozygous_consensus
SPRG_00965	1759	85	4.83	58.1	heterozygous_consensus
SPRG_00966	1572	35	2.23	54.5	heterozygous_consensus
SPRG_00967	604	25	4.14	62.7	heterozygous_consensus
SPRG_00968	3847	132	3.43	58.2	heterozygous_consensus
SPRG_00970	539	8	1.48	43.6	heterozygous_consensus
SPRG_00971	1703	46	2.70	48.5	heterozygous_consensus
SPRG_00972	1712	43	2.51	56.3	heterozygous_consensus
SPRG_00973	2385	52	2.18	64.4	heterozygous_consensus
SPRG_00974	876	31	3.54	66.1	heterozygous_consensus
SPRG_00975	5323	189	3.55	65.6	heterozygous_consensus
SPRG_00976	1730	52	3.01	62.6	heterozygous_consensus
SPRG_00977	725	15	2.07	56.1	heterozygous_consensus
SPRG_00978	842	0	0.00	31.4	haplotypes_paired	SPRG_17834
SPRG_00979	1347	0	0.00	36.4	haplotypes_paired	SPRG_17833
SPRG_00980	1501	34	2.27	49.8	haplotypes_paired	SPRG_17832
SPRG_00981	1315	44	3.35	70.5	heterozygous_consensus
SPRG_00984	2046	47	2.30	54.0	heterozygous_consensus
SPRG_00985	2413	75	3.11	53.3	heterozygous_consensus
SPRG_00987	7598	281	3.70	56.6	heterozygous_consensus
SPRG_00988	2610	87	3.33	60.5	heterozygous_consensus
SPRG_00989	1904	46	2.42	47.2	heterozygous_consensus
SPRG_00990	1854	47	2.54	50.7	heterozygous_consensus
SPRG_00991	1881	65	3.46	71.8	heterozygous_consensus
SPRG_00992	1906	60	3.15	85.3	heterozygous_consensus
SPRG_00993	2041	69	3.38	62.9	heterozygous_consensus
SPRG_00994	2442	59	2.42	61.8	heterozygous_consensus
SPRG_00995	1251	33	2.64	61.1	heterozygous_consensus
SPRG_00996	1021	28	2.74	69.7	heterozygous_consensus
SPRG_00997	2102	58	2.76	60.4	heterozygous_consensus
SPRG_00998	1904	38	2.00	60.1	heterozygous_consensus
SPRG_00999	1816	54	2.97	65.0	heterozygous_consensus
SPRG_01000	911	0	0.00	35.1	haplotypes_paired	SPRG_17728
SPRG_01001	1872	8	0.43	41.1	haplotypes_paired	SPRG_17727
SPRG_01002	399	0	0.00	27.5	haplotypes_paired	SPRG_18719
SPRG_01003	994	14	1.41	57.2	heterozygous_consensus
SPRG_01004	908	32	3.52	65.9	heterozygous_consensus
SPRG_01005	295	5	1.69	56.9	heterozygous_consensus
SPRG_01006	1678	39	2.32	58.6	heterozygous_consensus
SPRG_01009	986	29	2.94	54.0	heterozygous_consensus
SPRG_01010	396	14	3.54	53.4	heterozygous_consensus
SPRG_01011	4345	141	3.25	55.7	heterozygous_consensus
SPRG_01012	1117	41	3.67	52.3	heterozygous_consensus
SPRG_01013	2813	68	2.42	58.0	heterozygous_consensus
SPRG_01014	220	2	0.91	57.7	homozygous_consensus
SPRG_01015	1010	16	1.58	79.4	heterozygous_consensus
SPRG_01016	1886	40	2.12	60.0	heterozygous_consensus
SPRG_01017	505	3	0.59	74.0	homozygous_consensus
SPRG_01018	1079	6	0.56	43.8	haplotypes_paired	SPRG_18363
SPRG_01019	1504	18	1.20	68.2	heterozygous_consensus
SPRG_01020	899	4	0.44	53.7	homozygous_consensus
SPRG_01021	437	12	2.75	61.3	heterozygous_consensus
SPRG_01022	1668	55	3.30	57.8	heterozygous_consensus
SPRG_01023	1297	44	3.39	52.1	heterozygous_consensus
SPRG_01024	1006	35	3.48	59.1	heterozygous_consensus
SPRG_01025	1224	31	2.53	56.3	heterozygous_consensus
SPRG_01026	1823	44	2.41	55.9	heterozygous_consensus
SPRG_01027	1768	32	1.81	51.0	heterozygous_consensus
SPRG_01028	3424	91	2.66	50.5	heterozygous_consensus
SPRG_01029	1430	37	2.59	55.0	heterozygous_consensus
SPRG_01030	1318	45	3.41	55.1	heterozygous_consensus
SPRG_01031	1064	37	3.48	61.2	heterozygous_consensus
SPRG_01032	1319	48	3.64	41.8	heterozygous_consensus
SPRG_01033	1586	39	2.46	54.7	heterozygous_consensus
SPRG_01034	2214	0	0.00	30.5	haplotypes_paired	SPRG_16915
SPRG_01035	993	0	0.00	31.1	haplotypes_paired	SPRG_16916
SPRG_01036	1470	0	0.00	33.1	haplotypes_paired	SPRG_16917
SPRG_01037	632	0	0.00	23.9	haplotypes_paired	SPRG_16919
SPRG_01038	965	28	2.90	45.6	heterozygous_consensus
SPRG_01039	959	22	2.29	59.9	heterozygous_consensus
SPRG_01040	8560	235	2.75	56.7	heterozygous_consensus
SPRG_01041	336	4	1.19	71.1	heterozygous_consensus
SPRG_01042	2216	79	3.56	51.6	heterozygous_consensus
SPRG_01043	1216	39	3.21	56.6	heterozygous_consensus
SPRG_01044	4001	122	3.05	48.7	heterozygous_consensus
SPRG_01045	5780	193	3.34	44.4	heterozygous_consensus
SPRG_01046	847	26	3.07	60.9	heterozygous_consensus
SPRG_01048	1421	26	1.83	58.2	heterozygous_consensus
SPRG_01049	2451	69	2.82	53.5	heterozygous_consensus
SPRG_01050	1059	39	3.68	57.0	heterozygous_consensus
SPRG_01051	1430	29	2.03	49.8	heterozygous_consensus
SPRG_01052	5383	152	2.82	51.4	heterozygous_consensus
SPRG_01054	1236	20	1.62	39.7	haplotypes_paired	SPRG_18708
SPRG_01055	525	22	4.19	50.3	heterozygous_consensus
SPRG_01056	1029	42	4.08	58.8	heterozygous_consensus
SPRG_01057	1929	55	2.85	53.5	heterozygous_consensus
SPRG_01058	473	9	1.90	60.9	heterozygous_consensus
SPRG_01059	807	10	1.24	70.0	heterozygous_consensus
SPRG_01060	4789	164	3.42	61.1	heterozygous_consensus
SPRG_01061	1421	48	3.38	39.4	heterozygous_consensus
SPRG_01062	2459	79	3.21	43.5	heterozygous_consensus
SPRG_01063	1119	33	2.95	49.2	heterozygous_consensus
SPRG_01064	997	16	1.60	49.9	heterozygous_consensus
SPRG_01065	1308	42	3.21	40.3	heterozygous_consensus
SPRG_01066	1441	51	3.54	48.4	heterozygous_consensus
SPRG_01067	1972	71	3.60	59.9	heterozygous_consensus
SPRG_01068	807	36	4.46	42.5	heterozygous_consensus
SPRG_01069	1616	34	2.10	53.7	heterozygous_consensus
SPRG_01070	1145	27	2.36	49.2	heterozygous_consensus
SPRG_01071	291	7	2.41	40.9	heterozygous_consensus
SPRG_01072	2051	58	2.83	57.6	heterozygous_consensus
SPRG_01073	754	26	3.45	55.9	heterozygous_consensus
SPRG_01074	2693	81	3.01	65.2	heterozygous_consensus
SPRG_01075	4810	133	2.77	58.9	heterozygous_consensus
SPRG_01076	1694	45	2.66	62.6	heterozygous_consensus
SPRG_01077	2368	51	2.15	67.5	heterozygous_consensus
SPRG_01078	1568	23	1.47	47.3	haplotypes_paired	SPRG_18502
SPRG_01079	2308	18	0.78	39.4	haplotypes_paired	SPRG_22032
SPRG_01080	1172	27	2.30	48.2	heterozygous_consensus
SPRG_01081	718	19	2.65	60.6	heterozygous_consensus
SPRG_01083	2384	52	2.18	55.5	heterozygous_consensus
SPRG_01084	1409	33	2.34	62.8	heterozygous_consensus
SPRG_01085	1573	34	2.16	67.3	heterozygous_consensus
SPRG_01086	800	17	2.12	63.1	heterozygous_consensus
SPRG_01087	2126	58	2.73	57.4	heterozygous_consensus
SPRG_01088	1899	49	2.58	63.9	heterozygous_consensus
SPRG_01089	2178	24	1.10	55.9	heterozygous_consensus
SPRG_01090	2041	69	3.38	74.5	heterozygous_consensus
SPRG_01091	5093	26	0.51	44.3	haplotypes_singlets
SPRG_01092	687	18	2.62	61.6	heterozygous_consensus
SPRG_01093	1210	20	1.65	57.3	heterozygous_consensus
SPRG_01094	2579	54	2.09	53.1	heterozygous_consensus
SPRG_01095	4502	115	2.55	54.4	heterozygous_consensus
SPRG_01096	1273	35	2.75	67.8	heterozygous_consensus
SPRG_01097	1793	60	3.35	72.6	heterozygous_consensus
SPRG_01098	1336	34	2.54	58.7	heterozygous_consensus
SPRG_01099	1251	18	1.44	57.8	heterozygous_consensus
SPRG_01100	1651	36	2.18	57.3	heterozygous_consensus
SPRG_01101	1905	55	2.89	59.0	heterozygous_consensus
SPRG_01102	1624	43	2.65	54.5	heterozygous_consensus
SPRG_01103	986	19	1.93	49.6	heterozygous_consensus
SPRG_01104	954	37	3.88	60.2	heterozygous_consensus
SPRG_01105	435	15	3.45	55.6	heterozygous_consensus
SPRG_01106	435	6	1.38	62.3	heterozygous_consensus
SPRG_01107	1031	33	3.20	58.4	heterozygous_consensus
SPRG_01108	732	10	1.37	66.8	heterozygous_consensus
SPRG_01109	999	42	4.20	58.4	heterozygous_consensus
SPRG_01110	1761	41	2.33	63.9	heterozygous_consensus
SPRG_01111	1669	58	3.48	71.9	heterozygous_consensus
SPRG_01112	3164	99	3.13	85.8	haplotypes_paired	SPRG_18610
SPRG_01113	398	7	1.76	85.4	heterozygous_consensus
SPRG_01114	830	33	3.98	50.0	heterozygous_consensus
SPRG_01115	13810	450	3.26	57.1	heterozygous_consensus
SPRG_01116	4028	121	3.00	67.7	heterozygous_consensus
SPRG_01117	684	15	2.19	78.6	heterozygous_consensus
SPRG_01118	1212	31	2.56	64.1	heterozygous_consensus
SPRG_01119	518	9	1.74	60.6	heterozygous_consensus
SPRG_01120	5291	183	3.46	57.8	heterozygous_consensus
SPRG_01121	1954	71	3.63	59.6	heterozygous_consensus
SPRG_01122	1105	28	2.53	49.4	heterozygous_consensus
SPRG_01123	870	30	3.45	52.1	heterozygous_consensus
SPRG_01124	2126	48	2.26	71.6	heterozygous_consensus
SPRG_01125	1929	32	1.66	56.2	heterozygous_consensus
SPRG_01126	1999	66	3.30	61.8	heterozygous_consensus
SPRG_01127	854	31	3.63	48.1	heterozygous_consensus
SPRG_01128	540	10	1.85	53.9	heterozygous_consensus
SPRG_01129	1523	33	2.17	48.6	heterozygous_consensus
SPRG_01130	1260	20	1.59	47.1	heterozygous_consensus
SPRG_01131	2433	63	2.59	47.4	heterozygous_consensus
SPRG_01132	2220	66	2.97	42.9	heterozygous_consensus
SPRG_01133	1658	50	3.02	66.1	heterozygous_consensus
SPRG_01134	1372	45	3.28	51.2	heterozygous_consensus
SPRG_01135	1759	49	2.79	61.3	heterozygous_consensus
SPRG_01136	4242	164	3.87	58.8	heterozygous_consensus
SPRG_01137	4352	149	3.42	54.4	heterozygous_consensus
SPRG_01138	1079	25	2.32	68.2	heterozygous_consensus
SPRG_01139	1798	61	3.39	59.8	heterozygous_consensus
SPRG_01140	386	6	1.55	61.7	heterozygous_consensus
SPRG_01141	1544	25	1.62	58.0	heterozygous_consensus
SPRG_01142	1457	33	2.26	47.4	heterozygous_consensus
SPRG_01145	1346	18	1.34	44.3	haplotypes_paired	SPRG_17668
SPRG_01146	1026	24	2.34	55.8	heterozygous_consensus
SPRG_01147	324	10	3.09	71.4	heterozygous_consensus
SPRG_01148	850	21	2.47	62.1	heterozygous_consensus
SPRG_01149	5744	153	2.66	49.3	heterozygous_consensus
SPRG_01150	1169	43	3.68	54.2	heterozygous_consensus
SPRG_01151	1143	28	2.45	68.9	heterozygous_consensus
SPRG_01152	1679	36	2.14	61.3	heterozygous_consensus
SPRG_01153	1123	25	2.23	65.9	heterozygous_consensus
SPRG_01154	1047	29	2.77	69.4	heterozygous_consensus
SPRG_01155	2941	73	2.48	53.2	heterozygous_consensus
SPRG_01158	2094	68	3.25	62.1	heterozygous_consensus
SPRG_01159	627	20	3.19	54.5	heterozygous_consensus
SPRG_01160	1990	55	2.76	45.8	heterozygous_consensus
SPRG_01161	951	22	2.31	62.1	heterozygous_consensus
SPRG_01162	1043	0	0.00	35.1	haplotypes_paired	SPRG_17995
SPRG_01164	1380	35	2.54	58.4	heterozygous_consensus
SPRG_01167	1569	52	3.31	49.5	heterozygous_consensus
SPRG_01168	7967	252	3.16	63.5	heterozygous_consensus
SPRG_01169	812	23	2.83	65.2	heterozygous_consensus
SPRG_01170	670	24	3.58	59.3	heterozygous_consensus
SPRG_01171	4366	75	1.72	59.2	heterozygous_consensus
SPRG_01172	1260	41	3.25	56.3	heterozygous_consensus
SPRG_01173	1420	28	1.97	61.6	heterozygous_consensus
SPRG_01174	895	21	2.35	69.5	heterozygous_consensus
SPRG_01175	922	29	3.15	63.7	heterozygous_consensus
SPRG_01176	239	6	2.51	44.5	heterozygous_consensus
SPRG_01177	544	14	2.57	56.1	heterozygous_consensus
SPRG_01178	3620	138	3.81	52.7	heterozygous_consensus
SPRG_01179	1378	34	2.47	48.6	heterozygous_consensus
SPRG_01180	783	7	0.89	59.1	homozygous_consensus
SPRG_01181	513	16	3.12	57.9	heterozygous_consensus
SPRG_01182	1415	35	2.47	46.6	haplotypes_paired	SPRG_18498
SPRG_01183	1271	39	3.07	36.1	heterozygous_consensus
SPRG_01184	687	13	1.89	41.8	heterozygous_consensus
SPRG_01185	1278	25	1.96	56.4	heterozygous_consensus
SPRG_01186	710	16	2.25	52.3	heterozygous_consensus
SPRG_01187	2178	50	2.30	55.2	heterozygous_consensus
SPRG_01188	376	16	4.26	50.7	heterozygous_consensus
SPRG_01189	2193	49	2.23	57.9	heterozygous_consensus
SPRG_01190	2637	31	1.18	55.1	heterozygous_consensus
SPRG_01191	1281	29	2.26	58.8	heterozygous_consensus
SPRG_01192	831	28	3.37	61.0	heterozygous_consensus
SPRG_01193	309	4	1.29	55.0	heterozygous_consensus
SPRG_01194	1293	22	1.70	62.0	heterozygous_consensus
SPRG_01195	1401	41	2.93	62.9	heterozygous_consensus
SPRG_01196	957	39	4.08	57.6	heterozygous_consensus
SPRG_01197	1206	37	3.07	60.7	heterozygous_consensus
SPRG_01198	1150	33	2.87	58.0	heterozygous_consensus
SPRG_01199	1456	22	1.51	55.4	heterozygous_consensus
SPRG_01200	1220	8	0.66	43.4	haplotypes_paired	SPRG_18645
SPRG_01201	1243	16	1.29	44.1	haplotypes_paired	SPRG_18647
SPRG_01202	1266	17	1.34	64.1	heterozygous_consensus
SPRG_01203	3265	80	2.45	54.2	heterozygous_consensus
SPRG_01204	407	4	0.98	38.7	haplotypes_singlets
SPRG_01205	1456	38	2.61	49.1	heterozygous_consensus
SPRG_01206	1099	24	2.18	58.7	heterozygous_consensus
SPRG_01207	1132	35	3.09	46.1	heterozygous_consensus
SPRG_01208	5181	182	3.51	53.3	heterozygous_consensus
SPRG_01209	2560	47	1.84	56.5	heterozygous_consensus
SPRG_01211	980	4	0.41	56.2	homozygous_consensus
SPRG_01212	772	15	1.94	53.5	heterozygous_consensus
SPRG_01213	2315	55	2.38	55.3	heterozygous_consensus
SPRG_01214	10760	334	3.10	62.0	heterozygous_consensus
SPRG_01216	1124	40	3.56	49.3	heterozygous_consensus
SPRG_01217	1866	57	3.05	47.5	heterozygous_consensus
SPRG_01218	5189	205	3.95	61.9	heterozygous_consensus
SPRG_01219	1605	74	4.61	67.3	heterozygous_consensus
SPRG_01220	1934	29	1.50	46.5	haplotypes_paired	SPRG_16834
SPRG_01221	2901	17	0.59	41.6	haplotypes_paired	SPRG_16835
SPRG_01222	1081	0	0.00	58.7	homozygous_consensus
SPRG_01223	3568	0	0.00	58.1	homozygous_consensus
SPRG_01224	625	0	0.00	54.0	homozygous_consensus
SPRG_01225	503	0	0.00	54.9	homozygous_consensus
SPRG_01226	1989	0	0.00	54.3	homozygous_consensus
SPRG_01227	593	0	0.00	62.0	homozygous_consensus
SPRG_01228	1143	1	0.09	75.9	homozygous_consensus
SPRG_01229	1161	0	0.00	52.1	homozygous_consensus
SPRG_01230	5249	1	0.02	56.7	homozygous_consensus
SPRG_01231	931	0	0.00	45.7	homozygous_consensus
SPRG_01232	2862	0	0.00	55.3	homozygous_consensus
SPRG_01233	1521	0	0.00	60.6	homozygous_consensus
SPRG_01234	601	0	0.00	68.5	homozygous_consensus
SPRG_01235	1845	0	0.00	58.6	homozygous_consensus
SPRG_01236	921	0	0.00	47.6	homozygous_consensus
SPRG_01237	937	0	0.00	55.9	homozygous_consensus
SPRG_01238	497	0	0.00	47.8	homozygous_consensus
SPRG_01239	2319	0	0.00	54.4	homozygous_consensus
SPRG_01240	1310	0	0.00	69.1	homozygous_consensus
SPRG_01241	934	0	0.00	54.5	homozygous_consensus
SPRG_01242	1779	1	0.06	76.6	homozygous_consensus
SPRG_01243	1709	0	0.00	51.2	homozygous_consensus
SPRG_01244	346	0	0.00	41.3	haplotypes_singlets
SPRG_01246	957	0	0.00	54.6	homozygous_consensus
SPRG_01247	510	0	0.00	46.8	homozygous_consensus
SPRG_01248	2906	0	0.00	62.2	homozygous_consensus
SPRG_01249	1348	0	0.00	53.4	homozygous_consensus
SPRG_01250	1226	0	0.00	54.7	homozygous_consensus
SPRG_01251	4066	0	0.00	55.3	homozygous_consensus
SPRG_01254	698	0	0.00	88.8	homozygous_consensus
SPRG_01255	2122	0	0.00	63.3	homozygous_consensus
SPRG_01256	1727	0	0.00	59.5	homozygous_consensus
SPRG_01257	1919	0	0.00	64.9	homozygous_consensus
SPRG_01258	2375	0	0.00	77.7	homozygous_consensus
SPRG_01259	672	0	0.00	56.6	homozygous_consensus
SPRG_01260	1420	0	0.00	58.9	homozygous_consensus
SPRG_01261	977	0	0.00	72.0	homozygous_consensus
SPRG_01262	2033	0	0.00	75.5	homozygous_consensus
SPRG_01263	3921	0	0.00	63.4	homozygous_consensus
SPRG_01264	5293	0	0.00	64.4	homozygous_consensus
SPRG_01265	855	0	0.00	65.2	homozygous_consensus
SPRG_01266	1177	0	0.00	62.5	homozygous_consensus
SPRG_01267	1257	0	0.00	67.9	homozygous_consensus
SPRG_01268	462	0	0.00	61.3	homozygous_consensus
SPRG_01269	1074	0	0.00	81.5	homozygous_consensus
SPRG_01270	1295	0	0.00	75.9	homozygous_consensus
SPRG_01271	553	0	0.00	76.4	homozygous_consensus
SPRG_01272	1922	0	0.00	62.4	homozygous_consensus
SPRG_01273	269	0	0.00	165.1	repetitive
SPRG_01274	1036	22	2.12	239.9	repetitive
SPRG_01275	1502	0	0.00	78.5	homozygous_consensus
SPRG_01276	525	0	0.00	87.7	homozygous_consensus
SPRG_01277	1318	0	0.00	67.8	homozygous_consensus
SPRG_01278	1874	0	0.00	69.4	homozygous_consensus
SPRG_01279	671	0	0.00	73.2	homozygous_consensus
SPRG_01280	215	0	0.00	87.9	homozygous_consensus
SPRG_01281	392	0	0.00	102.5	repetitive
SPRG_01282	579	0	0.00	64.9	homozygous_consensus
SPRG_01283	1156	0	0.00	77.9	homozygous_consensus
SPRG_01284	2361	0	0.00	66.6	homozygous_consensus
SPRG_01286	2212	0	0.00	69.7	homozygous_consensus
SPRG_01287	2322	0	0.00	68.7	homozygous_consensus
SPRG_01288	840	0	0.00	59.7	homozygous_consensus
SPRG_01289	1906	0	0.00	71.7	homozygous_consensus
SPRG_01290	957	0	0.00	59.0	homozygous_consensus
SPRG_01291	2023	0	0.00	64.2	homozygous_consensus
SPRG_01292	1378	16	1.16	73.8	heterozygous_consensus
SPRG_01293	950	0	0.00	69.2	homozygous_consensus
SPRG_01294	972	0	0.00	91.2	repetitive
SPRG_01295	3210	0	0.00	56.5	homozygous_consensus
SPRG_01296	669	0	0.00	63.1	homozygous_consensus
SPRG_01297	438	0	0.00	46.7	homozygous_consensus
SPRG_01298	1044	0	0.00	62.7	homozygous_consensus
SPRG_01299	496	0	0.00	56.1	homozygous_consensus
SPRG_01300	416	0	0.00	69.9	homozygous_consensus
SPRG_01301	3518	0	0.00	70.0	homozygous_consensus
SPRG_01302	570	0	0.00	45.9	homozygous_consensus
SPRG_01303	5469	0	0.00	61.7	homozygous_consensus
SPRG_01304	1685	0	0.00	62.7	homozygous_consensus
SPRG_01305	1656	0	0.00	70.3	homozygous_consensus
SPRG_01306	464	1	0.22	64.2	homozygous_consensus
SPRG_01307	602	0	0.00	61.7	homozygous_consensus
SPRG_01308	775	0	0.00	63.4	homozygous_consensus
SPRG_01309	589	0	0.00	56.1	homozygous_consensus
SPRG_01310	2245	0	0.00	64.6	homozygous_consensus
SPRG_01311	2099	0	0.00	64.8	homozygous_consensus
SPRG_01312	3385	0	0.00	62.9	homozygous_consensus
SPRG_01313	763	0	0.00	56.9	homozygous_consensus
SPRG_01314	1033	0	0.00	67.0	homozygous_consensus
SPRG_01315	8987	0	0.00	60.0	homozygous_consensus
SPRG_01316	3778	0	0.00	63.8	homozygous_consensus
SPRG_01317	430	4	0.93	50.9	haplotypes_paired	SPRG_17196
SPRG_01318	501	0	0.00	57.7	homozygous_consensus
SPRG_01319	1402	0	0.00	70.5	homozygous_consensus
SPRG_01320	531	0	0.00	52.5	homozygous_consensus
SPRG_01321	764	0	0.00	54.4	homozygous_consensus
SPRG_01323	2510	0	0.00	48.5	homozygous_consensus
SPRG_01324	3409	0	0.00	48.4	homozygous_consensus
SPRG_01325	1629	0	0.00	49.1	homozygous_consensus
SPRG_01326	654	0	0.00	60.5	homozygous_consensus
SPRG_01327	2229	0	0.00	54.6	homozygous_consensus
SPRG_01328	1053	0	0.00	67.8	homozygous_consensus
SPRG_01329	1891	0	0.00	60.6	homozygous_consensus
SPRG_01330	586	0	0.00	48.2	homozygous_consensus
SPRG_01331	1158	0	0.00	66.9	homozygous_consensus
SPRG_01332	1654	0	0.00	55.7	homozygous_consensus
SPRG_01333	534	0	0.00	58.1	homozygous_consensus
SPRG_01334	1941	0	0.00	60.4	homozygous_consensus
SPRG_01335	813	0	0.00	65.2	homozygous_consensus
SPRG_01336	705	0	0.00	61.8	homozygous_consensus
SPRG_01337	835	0	0.00	68.7	homozygous_consensus
SPRG_01338	3825	1	0.03	67.5	homozygous_consensus
SPRG_01339	1164	0	0.00	68.8	homozygous_consensus
SPRG_01340	383	0	0.00	86.2	homozygous_consensus
SPRG_01341	1198	0	0.00	57.3	homozygous_consensus
SPRG_01342	1879	0	0.00	58.9	homozygous_consensus
SPRG_01343	2146	0	0.00	58.9	homozygous_consensus
SPRG_01344	975	0	0.00	54.1	homozygous_consensus
SPRG_01345	1143	0	0.00	61.2	homozygous_consensus
SPRG_01346	894	0	0.00	71.9	homozygous_consensus
SPRG_01347	868	0	0.00	76.1	homozygous_consensus
SPRG_01348	938	0	0.00	61.3	homozygous_consensus
SPRG_01349	3316	0	0.00	85.4	homozygous_consensus
SPRG_01350	963	0	0.00	59.7	homozygous_consensus
SPRG_01351	1156	0	0.00	54.0	homozygous_consensus
SPRG_01352	3742	0	0.00	61.7	homozygous_consensus
SPRG_01353	758	0	0.00	65.4	homozygous_consensus
SPRG_01354	2245	0	0.00	60.3	homozygous_consensus
SPRG_01355	2293	0	0.00	52.8	homozygous_consensus
SPRG_01356	677	1	0.15	67.0	homozygous_consensus
SPRG_01357	2121	0	0.00	64.3	homozygous_consensus
SPRG_01358	1293	0	0.00	60.0	homozygous_consensus
SPRG_01359	777	0	0.00	57.3	homozygous_consensus
SPRG_01360	669	4	0.60	58.9	homozygous_consensus
SPRG_01361	778	0	0.00	53.1	homozygous_consensus
SPRG_01362	4382	0	0.00	61.2	homozygous_consensus
SPRG_01363	3178	0	0.00	49.9	homozygous_consensus
SPRG_01364	4095	0	0.00	51.0	homozygous_consensus
SPRG_01365	802	0	0.00	60.7	homozygous_consensus
SPRG_01366	3786	0	0.00	63.3	homozygous_consensus
SPRG_01367	636	0	0.00	66.6	homozygous_consensus
SPRG_01368	849	0	0.00	51.9	homozygous_consensus
SPRG_01369	440	0	0.00	43.9	haplotypes_singlets
SPRG_01371	1654	0	0.00	55.3	homozygous_consensus
SPRG_01372	1140	8	0.70	76.1	homozygous_consensus
SPRG_01373	3491	0	0.00	69.3	homozygous_consensus
SPRG_01374	389	0	0.00	68.9	homozygous_consensus
SPRG_01375	728	0	0.00	56.6	homozygous_consensus
SPRG_01376	397	10	2.52	146.1	repetitive
SPRG_01377	770	11	1.43	152.9	repetitive
SPRG_01379	701	0	0.00	68.7	homozygous_consensus
SPRG_01380	1608	0	0.00	60.9	homozygous_consensus
SPRG_01381	1251	0	0.00	63.8	homozygous_consensus
SPRG_01382	1648	0	0.00	57.8	homozygous_consensus
SPRG_01383	493	0	0.00	54.3	homozygous_consensus
SPRG_01384	1894	0	0.00	62.3	homozygous_consensus
SPRG_01386	1236	0	0.00	60.3	homozygous_consensus
SPRG_01387	756	0	0.00	57.3	homozygous_consensus
SPRG_01388	380	0	0.00	64.3	homozygous_consensus
SPRG_01389	842	0	0.00	61.3	homozygous_consensus
SPRG_01390	1567	0	0.00	62.0	homozygous_consensus
SPRG_01391	961	0	0.00	60.0	homozygous_consensus
SPRG_01392	3311	0	0.00	60.3	homozygous_consensus
SPRG_01393	1254	0	0.00	59.6	homozygous_consensus
SPRG_01394	2409	0	0.00	65.2	homozygous_consensus
SPRG_01395	1634	1	0.06	69.4	homozygous_consensus
SPRG_01396	1024	0	0.00	76.3	homozygous_consensus
SPRG_01397	771	0	0.00	85.6	homozygous_consensus
SPRG_01398	2401	0	0.00	70.6	homozygous_consensus
SPRG_01399	5238	0	0.00	69.6	homozygous_consensus
SPRG_01400	1118	0	0.00	65.9	homozygous_consensus
SPRG_01401	561	0	0.00	61.8	homozygous_consensus
SPRG_01402	1503	0	0.00	70.8	homozygous_consensus
SPRG_01403	1447	0	0.00	68.4	homozygous_consensus
SPRG_01404	1159	0	0.00	62.2	homozygous_consensus
SPRG_01405	814	0	0.00	72.5	homozygous_consensus
SPRG_01406	5563	0	0.00	54.6	homozygous_consensus
SPRG_01407	1449	0	0.00	60.7	homozygous_consensus
SPRG_01408	559	0	0.00	72.3	homozygous_consensus
SPRG_01409	1140	0	0.00	69.0	homozygous_consensus
SPRG_01410	1394	0	0.00	59.3	homozygous_consensus
SPRG_01411	2468	0	0.00	58.2	homozygous_consensus
SPRG_01412	441	0	0.00	47.4	homozygous_consensus
SPRG_01413	3047	0	0.00	66.8	homozygous_consensus
SPRG_01414	2158	0	0.00	69.1	homozygous_consensus
SPRG_01415	1630	0	0.00	66.3	homozygous_consensus
SPRG_01416	2643	0	0.00	75.3	homozygous_consensus
SPRG_01417	411	0	0.00	45.6	homozygous_consensus
SPRG_01418	5564	2	0.04	62.5	homozygous_consensus
SPRG_01419	304	0	0.00	57.2	homozygous_consensus
SPRG_01420	1843	0	0.00	64.0	homozygous_consensus
SPRG_01421	2452	4	0.16	122.9	repetitive
SPRG_01422	748	0	0.00	43.1	haplotypes_singlets
SPRG_01426	1394	0	0.00	105.7	repetitive
SPRG_01427	1870	0	0.00	71.5	homozygous_consensus
SPRG_01428	2490	2	0.08	60.7	homozygous_consensus
SPRG_01429	920	0	0.00	65.0	homozygous_consensus
SPRG_01430	1442	1	0.07	76.2	homozygous_consensus
SPRG_01432	889	0	0.00	67.4	homozygous_consensus
SPRG_01433	2519	0	0.00	55.6	homozygous_consensus
SPRG_01434	1712	0	0.00	65.8	homozygous_consensus
SPRG_01435	1468	0	0.00	65.1	homozygous_consensus
SPRG_01436	399	0	0.00	57.0	homozygous_consensus
SPRG_01437	1730	0	0.00	63.0	homozygous_consensus
SPRG_01438	1345	0	0.00	63.7	homozygous_consensus
SPRG_01439	1875	0	0.00	66.9	homozygous_consensus
SPRG_01440	702	0	0.00	60.2	homozygous_consensus
SPRG_01441	1215	0	0.00	67.6	homozygous_consensus
SPRG_01442	1769	0	0.00	69.7	homozygous_consensus
SPRG_01443	1895	0	0.00	49.4	homozygous_consensus
SPRG_01444	1701	0	0.00	58.5	homozygous_consensus
SPRG_01445	919	0	0.00	81.7	homozygous_consensus
SPRG_01446	607	0	0.00	73.7	homozygous_consensus
SPRG_01447	1296	0	0.00	61.6	homozygous_consensus
SPRG_01448	1856	0	0.00	63.6	homozygous_consensus
SPRG_01449	257	0	0.00	61.0	homozygous_consensus
SPRG_01450	1836	0	0.00	69.4	homozygous_consensus
SPRG_01451	1386	0	0.00	69.4	homozygous_consensus
SPRG_01452	3080	0	0.00	76.9	homozygous_consensus
SPRG_01454	1191	0	0.00	55.0	homozygous_consensus
SPRG_01455	408	0	0.00	63.5	homozygous_consensus
SPRG_01456	1899	0	0.00	51.7	homozygous_consensus
SPRG_01457	4864	0	0.00	59.6	homozygous_consensus
SPRG_01458	1182	0	0.00	58.5	homozygous_consensus
SPRG_01459	1396	0	0.00	69.8	homozygous_consensus
SPRG_01460	600	0	0.00	63.3	homozygous_consensus
SPRG_01461	1200	0	0.00	55.7	homozygous_consensus
SPRG_01462	1465	0	0.00	71.3	homozygous_consensus
SPRG_01463	1267	0	0.00	72.2	homozygous_consensus
SPRG_01464	369	0	0.00	68.7	homozygous_consensus
SPRG_01465	471	0	0.00	60.5	homozygous_consensus
SPRG_01466	1338	0	0.00	92.8	repetitive
SPRG_01467	1696	0	0.00	65.9	homozygous_consensus
SPRG_01468	786	0	0.00	75.3	homozygous_consensus
SPRG_01469	1842	0	0.00	61.4	homozygous_consensus
SPRG_01472	2825	1	0.04	78.1	homozygous_consensus
SPRG_01473	1515	0	0.00	78.3	homozygous_consensus
SPRG_01474	2241	0	0.00	54.1	homozygous_consensus
SPRG_01475	1521	0	0.00	72.3	homozygous_consensus
SPRG_01476	305	0	0.00	69.9	homozygous_consensus
SPRG_01477	537	0	0.00	50.2	homozygous_consensus
SPRG_01478	2118	1	0.05	60.8	homozygous_consensus
SPRG_01479	450	0	0.00	56.5	homozygous_consensus
SPRG_01480	1523	0	0.00	58.2	homozygous_consensus
SPRG_01481	996	0	0.00	57.2	homozygous_consensus
SPRG_01482	1116	0	0.00	66.1	homozygous_consensus
SPRG_01483	2456	0	0.00	63.2	homozygous_consensus
SPRG_01484	645	0	0.00	74.8	homozygous_consensus
SPRG_01485	1793	0	0.00	59.7	homozygous_consensus
SPRG_01486	2622	0	0.00	59.2	homozygous_consensus
SPRG_01487	1361	0	0.00	61.3	homozygous_consensus
SPRG_01488	1383	0	0.00	68.6	homozygous_consensus
SPRG_01489	3352	0	0.00	61.4	homozygous_consensus
SPRG_01490	1858	0	0.00	78.5	homozygous_consensus
SPRG_01491	1349	0	0.00	61.2	homozygous_consensus
SPRG_01492	3269	0	0.00	62.5	homozygous_consensus
SPRG_01493	3155	0	0.00	53.5	homozygous_consensus
SPRG_01494	1634	0	0.00	56.0	homozygous_consensus
SPRG_01495	2664	0	0.00	57.4	homozygous_consensus
SPRG_01496	4817	0	0.00	68.1	homozygous_consensus
SPRG_01497	1129	0	0.00	58.7	homozygous_consensus
SPRG_01498	1229	0	0.00	62.1	homozygous_consensus
SPRG_01499	1804	0	0.00	61.1	homozygous_consensus
SPRG_01500	582	0	0.00	56.5	homozygous_consensus
SPRG_01501	2344	0	0.00	57.7	homozygous_consensus
SPRG_01502	2020	0	0.00	58.1	homozygous_consensus
SPRG_01503	1623	1	0.06	60.0	homozygous_consensus
SPRG_01504	3159	0	0.00	64.1	homozygous_consensus
SPRG_01505	1421	0	0.00	68.1	homozygous_consensus
SPRG_01506	843	0	0.00	60.9	homozygous_consensus
SPRG_01507	892	0	0.00	74.9	homozygous_consensus
SPRG_01508	2897	0	0.00	60.0	homozygous_consensus
SPRG_01509	712	0	0.00	73.0	homozygous_consensus
SPRG_01510	769	0	0.00	65.2	homozygous_consensus
SPRG_01511	1507	0	0.00	82.2	homozygous_consensus
SPRG_01512	2977	1	0.03	62.5	homozygous_consensus
SPRG_01513	1499	0	0.00	60.2	homozygous_consensus
SPRG_01514	470	0	0.00	72.3	homozygous_consensus
SPRG_01515	1080	0	0.00	63.3	homozygous_consensus
SPRG_01516	723	0	0.00	73.4	homozygous_consensus
SPRG_01517	589	0	0.00	65.2	homozygous_consensus
SPRG_01518	882	0	0.00	53.3	homozygous_consensus
SPRG_01519	986	0	0.00	57.3	homozygous_consensus
SPRG_01520	1761	0	0.00	72.3	homozygous_consensus
SPRG_01521	438	0	0.00	60.4	homozygous_consensus
SPRG_01522	387	0	0.00	61.1	homozygous_consensus
SPRG_01523	475	0	0.00	62.9	homozygous_consensus
SPRG_01524	1048	0	0.00	54.7	homozygous_consensus
SPRG_01525	1817	0	0.00	58.6	homozygous_consensus
SPRG_01526	1426	0	0.00	62.8	homozygous_consensus
SPRG_01527	1585	0	0.00	59.2	homozygous_consensus
SPRG_01528	3912	0	0.00	62.7	homozygous_consensus
SPRG_01529	660	0	0.00	66.5	homozygous_consensus
SPRG_01530	882	0	0.00	59.5	homozygous_consensus
SPRG_01532	1513	0	0.00	69.1	homozygous_consensus
SPRG_01533	688	0	0.00	72.0	homozygous_consensus
SPRG_01534	793	0	0.00	60.8	homozygous_consensus
SPRG_01535	1926	0	0.00	55.6	homozygous_consensus
SPRG_01536	1757	0	0.00	57.6	homozygous_consensus
SPRG_01537	1926	0	0.00	52.6	homozygous_consensus
SPRG_01538	432	0	0.00	72.2	homozygous_consensus
SPRG_01539	440	0	0.00	51.9	homozygous_consensus
SPRG_01540	1565	0	0.00	48.1	homozygous_consensus
SPRG_01542	2867	0	0.00	52.2	homozygous_consensus
SPRG_01543	2437	0	0.00	62.2	homozygous_consensus
SPRG_01544	1010	0	0.00	71.4	homozygous_consensus
SPRG_01545	1132	0	0.00	65.3	homozygous_consensus
SPRG_01546	1445	0	0.00	64.2	homozygous_consensus
SPRG_01547	585	0	0.00	68.3	homozygous_consensus
SPRG_01548	2687	0	0.00	49.6	homozygous_consensus
SPRG_01549	2734	0	0.00	72.2	homozygous_consensus
SPRG_01550	1156	0	0.00	76.1	homozygous_consensus
SPRG_01552	2731	0	0.00	54.5	homozygous_consensus
SPRG_01554	713	0	0.00	65.6	homozygous_consensus
SPRG_01555	1927	0	0.00	64.2	homozygous_consensus
SPRG_01556	306	0	0.00	64.0	homozygous_consensus
SPRG_01557	2368	0	0.00	57.2	homozygous_consensus
SPRG_01558	510	0	0.00	51.2	homozygous_consensus
SPRG_01559	1533	0	0.00	53.7	homozygous_consensus
SPRG_01560	207	0	0.00	44.7	haplotypes_singlets
SPRG_01561	1413	0	0.00	76.3	homozygous_consensus
SPRG_01562	837	0	0.00	50.8	homozygous_consensus
SPRG_01563	773	0	0.00	67.5	homozygous_consensus
SPRG_01564	1470	0	0.00	51.1	homozygous_consensus
SPRG_01565	1590	0	0.00	64.4	homozygous_consensus
SPRG_01566	717	0	0.00	76.2	homozygous_consensus
SPRG_01567	543	1	0.18	69.3	homozygous_consensus
SPRG_01568	952	0	0.00	77.1	homozygous_consensus
SPRG_01569	1503	0	0.00	71.5	homozygous_consensus
SPRG_01570	594	0	0.00	67.5	homozygous_consensus
SPRG_01571	606	0	0.00	67.9	homozygous_consensus
SPRG_01572	1017	0	0.00	74.2	homozygous_consensus
SPRG_01573	951	0	0.00	58.7	homozygous_consensus
SPRG_01574	1567	0	0.00	62.9	homozygous_consensus
SPRG_01575	1392	0	0.00	53.6	homozygous_consensus
SPRG_01576	2037	0	0.00	52.7	homozygous_consensus
SPRG_01577	1549	0	0.00	63.8	homozygous_consensus
SPRG_01578	1495	1	0.07	66.1	homozygous_consensus
SPRG_01579	1543	0	0.00	67.6	homozygous_consensus
SPRG_01580	1594	0	0.00	59.8	homozygous_consensus
SPRG_01581	4220	2	0.05	54.1	homozygous_consensus
SPRG_01582	2718	0	0.00	55.0	homozygous_consensus
SPRG_01583	967	0	0.00	57.0	homozygous_consensus
SPRG_01584	839	0	0.00	48.8	homozygous_consensus
SPRG_01585	822	0	0.00	45.4	homozygous_consensus
SPRG_01586	837	0	0.00	52.9	homozygous_consensus
SPRG_01587	732	0	0.00	55.6	homozygous_consensus
SPRG_01588	822	0	0.00	60.3	homozygous_consensus
SPRG_01589	858	0	0.00	55.6	homozygous_consensus
SPRG_01590	2908	0	0.00	62.3	homozygous_consensus
SPRG_01591	291	0	0.00	69.8	homozygous_consensus
SPRG_01592	805	1	0.12	65.1	homozygous_consensus
SPRG_01593	818	0	0.00	69.3	homozygous_consensus
SPRG_01594	4145	0	0.00	67.7	homozygous_consensus
SPRG_01595	1453	0	0.00	59.8	homozygous_consensus
SPRG_01596	1551	0	0.00	59.0	homozygous_consensus
SPRG_01597	2136	0	0.00	52.1	homozygous_consensus
SPRG_01598	986	0	0.00	60.8	homozygous_consensus
SPRG_01599	1517	0	0.00	60.1	homozygous_consensus
SPRG_01600	1281	0	0.00	75.1	homozygous_consensus
SPRG_01601	1586	0	0.00	57.4	homozygous_consensus
SPRG_01602	1365	0	0.00	53.6	homozygous_consensus
SPRG_01603	810	0	0.00	58.8	homozygous_consensus
SPRG_01604	1651	0	0.00	57.3	homozygous_consensus
SPRG_01605	2277	0	0.00	65.8	homozygous_consensus
SPRG_01606	2548	0	0.00	68.3	homozygous_consensus
SPRG_01607	3737	0	0.00	58.5	homozygous_consensus
SPRG_01608	1630	0	0.00	64.6	homozygous_consensus
SPRG_01609	600	0	0.00	60.2	homozygous_consensus
SPRG_01610	1516	0	0.00	60.9	homozygous_consensus
SPRG_01611	1094	0	0.00	70.8	homozygous_consensus
SPRG_01612	1787	0	0.00	59.9	homozygous_consensus
SPRG_01613	989	0	0.00	69.5	homozygous_consensus
SPRG_01614	2412	0	0.00	67.7	homozygous_consensus
SPRG_01615	3758	0	0.00	57.2	homozygous_consensus
SPRG_01616	1196	0	0.00	63.9	homozygous_consensus
SPRG_01617	1380	0	0.00	50.3	homozygous_consensus
SPRG_01619	3115	23	0.74	74.6	homozygous_consensus
SPRG_01620	335	0	0.00	57.7	homozygous_consensus
SPRG_01621	1946	0	0.00	70.3	homozygous_consensus
SPRG_01622	1321	0	0.00	71.9	homozygous_consensus
SPRG_01623	1115	0	0.00	73.6	homozygous_consensus
SPRG_01624	558	0	0.00	82.1	homozygous_consensus
SPRG_01625	2424	0	0.00	70.0	homozygous_consensus
SPRG_01626	1787	0	0.00	62.3	homozygous_consensus
SPRG_01627	1686	0	0.00	65.9	homozygous_consensus
SPRG_01628	947	0	0.00	63.0	homozygous_consensus
SPRG_01629	666	0	0.00	63.1	homozygous_consensus
SPRG_01630	1713	1	0.06	60.5	homozygous_consensus
SPRG_01631	3897	0	0.00	58.7	homozygous_consensus
SPRG_01632	3809	0	0.00	60.2	homozygous_consensus
SPRG_01633	2480	0	0.00	73.8	homozygous_consensus
SPRG_01634	3940	0	0.00	60.9	homozygous_consensus
SPRG_01635	1423	0	0.00	59.3	homozygous_consensus
SPRG_01636	1161	0	0.00	63.0	homozygous_consensus
SPRG_01637	1343	0	0.00	66.5	homozygous_consensus
SPRG_01638	730	0	0.00	59.1	homozygous_consensus
SPRG_01639	2089	0	0.00	57.0	homozygous_consensus
SPRG_01640	1578	0	0.00	55.1	homozygous_consensus
SPRG_01641	2621	1	0.04	49.5	homozygous_consensus
SPRG_01642	9105	0	0.00	53.3	homozygous_consensus
SPRG_01643	1128	0	0.00	59.6	homozygous_consensus
SPRG_01644	1251	0	0.00	62.7	homozygous_consensus
SPRG_01645	1219	0	0.00	63.7	homozygous_consensus
SPRG_01646	1265	0	0.00	73.0	homozygous_consensus
SPRG_01647	1479	0	0.00	62.4	homozygous_consensus
SPRG_01648	3750	0	0.00	59.7	homozygous_consensus
SPRG_01649	1808	0	0.00	47.2	homozygous_consensus
SPRG_01650	2205	0	0.00	58.9	homozygous_consensus
SPRG_01651	450	0	0.00	72.2	homozygous_consensus
SPRG_01652	914	0	0.00	66.3	homozygous_consensus
SPRG_01653	2778	0	0.00	60.8	homozygous_consensus
SPRG_01654	2882	0	0.00	55.4	homozygous_consensus
SPRG_01655	1055	0	0.00	57.5	homozygous_consensus
SPRG_01656	871	0	0.00	69.3	homozygous_consensus
SPRG_01657	2966	0	0.00	59.5	homozygous_consensus
SPRG_01658	2968	0	0.00	61.8	homozygous_consensus
SPRG_01659	2173	0	0.00	60.9	homozygous_consensus
SPRG_01660	1129	0	0.00	59.8	homozygous_consensus
SPRG_01661	6939	2	0.03	59.0	homozygous_consensus
SPRG_01662	1618	0	0.00	51.9	homozygous_consensus
SPRG_01663	2445	0	0.00	63.5	homozygous_consensus
SPRG_01664	462	0	0.00	65.0	homozygous_consensus
SPRG_01665	1331	0	0.00	56.4	homozygous_consensus
SPRG_01666	364	0	0.00	72.5	homozygous_consensus
SPRG_01667	671	0	0.00	62.7	homozygous_consensus
SPRG_01668	873	0	0.00	62.7	homozygous_consensus
SPRG_01669	2575	0	0.00	66.1	homozygous_consensus
SPRG_01670	1051	0	0.00	67.8	homozygous_consensus
SPRG_01671	1886	0	0.00	61.4	homozygous_consensus
SPRG_01672	4362	0	0.00	52.9	homozygous_consensus
SPRG_01673	990	0	0.00	65.2	homozygous_consensus
SPRG_01674	719	0	0.00	78.1	homozygous_consensus
SPRG_01675	1437	0	0.00	58.0	homozygous_consensus
SPRG_01676	1895	0	0.00	71.5	homozygous_consensus
SPRG_01677	3215	0	0.00	62.1	homozygous_consensus
SPRG_01678	895	0	0.00	84.0	homozygous_consensus
SPRG_01679	4722	0	0.00	64.3	homozygous_consensus
SPRG_01680	8675	0	0.00	61.2	homozygous_consensus
SPRG_01681	1089	0	0.00	70.0	homozygous_consensus
SPRG_01682	1001	11	1.10	124.8	repetitive
SPRG_01683	532	0	0.00	78.9	homozygous_consensus
SPRG_01684	1190	0	0.00	65.2	homozygous_consensus
SPRG_01685	3254	0	0.00	64.4	homozygous_consensus
SPRG_01686	836	0	0.00	62.2	homozygous_consensus
SPRG_01687	3198	0	0.00	58.7	homozygous_consensus
SPRG_01688	1242	0	0.00	59.0	homozygous_consensus
SPRG_01689	1699	0	0.00	69.4	homozygous_consensus
SPRG_01690	1139	0	0.00	59.0	homozygous_consensus
SPRG_01691	1046	0	0.00	64.5	homozygous_consensus
SPRG_01692	2340	0	0.00	60.3	homozygous_consensus
SPRG_01693	707	0	0.00	63.0	homozygous_consensus
SPRG_01694	1756	0	0.00	78.5	homozygous_consensus
SPRG_01695	2050	0	0.00	60.8	homozygous_consensus
SPRG_01696	279	0	0.00	82.0	homozygous_consensus
SPRG_01697	1031	0	0.00	73.4	homozygous_consensus
SPRG_01698	2652	0	0.00	66.4	homozygous_consensus
SPRG_01699	1745	0	0.00	68.0	homozygous_consensus
SPRG_01700	2856	0	0.00	63.4	homozygous_consensus
SPRG_01701	1883	2	0.11	67.0	homozygous_consensus
SPRG_01702	817	0	0.00	54.7	homozygous_consensus
SPRG_01703	1595	0	0.00	59.0	homozygous_consensus
SPRG_01704	531	0	0.00	55.9	homozygous_consensus
SPRG_01705	3605	1	0.03	46.2	homozygous_consensus
SPRG_01706	2507	0	0.00	53.9	homozygous_consensus
SPRG_01707	1305	0	0.00	55.7	homozygous_consensus
SPRG_01708	1623	0	0.00	51.9	homozygous_consensus
SPRG_01709	2208	0	0.00	67.1	homozygous_consensus
SPRG_01710	1200	0	0.00	66.7	homozygous_consensus
SPRG_01711	948	0	0.00	52.8	homozygous_consensus
SPRG_01712	1454	0	0.00	64.1	homozygous_consensus
SPRG_01713	983	0	0.00	73.4	homozygous_consensus
SPRG_01714	1331	0	0.00	69.4	homozygous_consensus
SPRG_01715	774	0	0.00	60.6	homozygous_consensus
SPRG_01716	1177	0	0.00	65.9	homozygous_consensus
SPRG_01717	1040	0	0.00	49.5	homozygous_consensus
SPRG_01718	764	0	0.00	67.3	homozygous_consensus
SPRG_01719	1399	0	0.00	81.4	homozygous_consensus
SPRG_01720	1607	0	0.00	57.7	homozygous_consensus
SPRG_01721	1643	4	0.24	72.3	homozygous_consensus
SPRG_01722	1548	19	1.23	172.0	repetitive	SPRG_18607
SPRG_01723	5501	0	0.00	67.3	homozygous_consensus
SPRG_01724	1620	0	0.00	69.8	homozygous_consensus
SPRG_01725	1633	0	0.00	51.8	homozygous_consensus
SPRG_01726	2064	0	0.00	52.4	homozygous_consensus
SPRG_01727	1111	0	0.00	65.8	homozygous_consensus
SPRG_01728	1807	0	0.00	64.4	homozygous_consensus
SPRG_01729	1622	0	0.00	62.2	homozygous_consensus
SPRG_01730	850	0	0.00	65.0	homozygous_consensus
SPRG_01731	2379	0	0.00	70.4	homozygous_consensus
SPRG_01732	1548	0	0.00	73.9	homozygous_consensus
SPRG_01733	483	0	0.00	66.3	homozygous_consensus
SPRG_01734	1014	0	0.00	59.7	homozygous_consensus
SPRG_01735	504	0	0.00	69.7	homozygous_consensus
SPRG_01736	1905	0	0.00	59.3	homozygous_consensus
SPRG_01737	996	0	0.00	64.2	homozygous_consensus
SPRG_01738	540	0	0.00	67.2	homozygous_consensus
SPRG_01739	1219	0	0.00	60.6	homozygous_consensus
SPRG_01740	570	0	0.00	54.8	homozygous_consensus
SPRG_01741	544	0	0.00	45.7	homozygous_consensus
SPRG_01742	1915	0	0.00	62.7	homozygous_consensus
SPRG_01743	1038	0	0.00	63.7	homozygous_consensus
SPRG_01744	774	0	0.00	62.1	homozygous_consensus
SPRG_01745	1641	0	0.00	64.7	homozygous_consensus
SPRG_01746	2912	0	0.00	62.0	homozygous_consensus
SPRG_01747	1297	0	0.00	57.5	homozygous_consensus
SPRG_01748	714	0	0.00	60.4	homozygous_consensus
SPRG_01749	818	0	0.00	65.2	homozygous_consensus
SPRG_01750	3076	0	0.00	65.3	homozygous_consensus
SPRG_01751	1457	0	0.00	52.7	homozygous_consensus
SPRG_01752	5576	0	0.00	58.7	homozygous_consensus
SPRG_01753	642	0	0.00	54.6	homozygous_consensus
SPRG_01754	816	0	0.00	68.0	homozygous_consensus
SPRG_01755	1551	0	0.00	59.5	homozygous_consensus
SPRG_01756	831	0	0.00	57.0	homozygous_consensus
SPRG_01757	6607	2	0.03	54.2	homozygous_consensus
SPRG_01758	737	0	0.00	62.2	homozygous_consensus
SPRG_01759	1167	0	0.00	53.6	homozygous_consensus
SPRG_01760	5422	0	0.00	52.8	homozygous_consensus
SPRG_01761	913	0	0.00	64.8	homozygous_consensus
SPRG_01762	1372	0	0.00	65.1	homozygous_consensus
SPRG_01763	2308	0	0.00	62.9	homozygous_consensus
SPRG_01764	2147	0	0.00	77.1	homozygous_consensus
SPRG_01765	1414	0	0.00	53.7	homozygous_consensus
SPRG_01766	802	0	0.00	71.6	homozygous_consensus
SPRG_01767	2475	0	0.00	71.4	homozygous_consensus
SPRG_01768	2897	0	0.00	69.7	homozygous_consensus
SPRG_01769	2221	0	0.00	72.9	homozygous_consensus
SPRG_01770	1765	0	0.00	58.1	homozygous_consensus
SPRG_01771	623	0	0.00	63.1	homozygous_consensus
SPRG_01772	2983	0	0.00	70.1	homozygous_consensus
SPRG_01773	1551	0	0.00	65.2	homozygous_consensus
SPRG_01774	6223	0	0.00	62.4	homozygous_consensus
SPRG_01775	3286	0	0.00	61.6	homozygous_consensus
SPRG_01776	2476	0	0.00	75.9	homozygous_consensus
SPRG_01777	3026	1	0.03	61.6	homozygous_consensus
SPRG_01778	1252	1	0.08	79.6	homozygous_consensus
SPRG_01779	1067	0	0.00	85.0	homozygous_consensus
SPRG_01780	1811	0	0.00	67.2	homozygous_consensus
SPRG_01781	611	0	0.00	75.5	homozygous_consensus
SPRG_01782	2719	1	0.04	89.2	homozygous_consensus
SPRG_01783	1398	0	0.00	86.8	homozygous_consensus
SPRG_01784	663	0	0.00	77.3	homozygous_consensus
SPRG_01785	2263	0	0.00	76.3	homozygous_consensus
SPRG_01786	3679	2	0.05	70.9	homozygous_consensus
SPRG_01787	1503	0	0.00	72.4	homozygous_consensus
SPRG_01788	1400	0	0.00	83.6	homozygous_consensus
SPRG_01789	992	0	0.00	64.0	homozygous_consensus
SPRG_01790	7787	0	0.00	86.9	homozygous_consensus
SPRG_01791	5285	0	0.00	76.6	homozygous_consensus
SPRG_01792	2812	1	0.04	71.7	homozygous_consensus
SPRG_01794	1357	0	0.00	74.7	homozygous_consensus
SPRG_01795	671	0	0.00	66.7	homozygous_consensus
SPRG_01796	1084	0	0.00	83.3	homozygous_consensus
SPRG_01797	459	0	0.00	64.1	homozygous_consensus
SPRG_01798	2982	0	0.00	81.8	homozygous_consensus
SPRG_01799	474	0	0.00	62.0	homozygous_consensus
SPRG_01800	522	0	0.00	75.7	homozygous_consensus
SPRG_01801	648	0	0.00	67.6	homozygous_consensus
SPRG_01802	852	0	0.00	54.8	homozygous_consensus
SPRG_01803	2144	0	0.00	66.1	homozygous_consensus
SPRG_01804	1839	0	0.00	51.3	homozygous_consensus
SPRG_01805	1249	0	0.00	73.3	homozygous_consensus
SPRG_01806	2247	0	0.00	62.6	homozygous_consensus
SPRG_01807	1200	0	0.00	67.2	homozygous_consensus
SPRG_01808	1205	0	0.00	56.9	homozygous_consensus
SPRG_01809	1982	0	0.00	63.5	homozygous_consensus
SPRG_01810	1406	0	0.00	46.9	homozygous_consensus
SPRG_01811	1879	0	0.00	70.9	homozygous_consensus
SPRG_01812	828	0	0.00	45.3	homozygous_consensus
SPRG_01813	3305	0	0.00	50.3	homozygous_consensus
SPRG_01814	975	1	0.10	65.9	homozygous_consensus
SPRG_01815	888	0	0.00	57.4	homozygous_consensus
SPRG_01816	2640	0	0.00	54.6	homozygous_consensus
SPRG_01817	1202	0	0.00	50.0	homozygous_consensus
SPRG_01818	1464	0	0.00	83.6	homozygous_consensus
SPRG_01819	743	0	0.00	72.5	homozygous_consensus
SPRG_01820	2612	0	0.00	72.6	homozygous_consensus
SPRG_01821	962	1	0.10	61.5	homozygous_consensus
SPRG_01822	927	0	0.00	61.3	homozygous_consensus
SPRG_01823	1404	0	0.00	80.6	homozygous_consensus
SPRG_01824	3872	0	0.00	77.8	homozygous_consensus
SPRG_01825	2324	0	0.00	69.3	homozygous_consensus
SPRG_01826	2493	0	0.00	66.8	homozygous_consensus
SPRG_01827	2268	0	0.00	64.5	homozygous_consensus
SPRG_01828	3354	0	0.00	58.5	homozygous_consensus
SPRG_01829	2422	0	0.00	62.1	homozygous_consensus
SPRG_01830	725	0	0.00	43.0	haplotypes_singlets
SPRG_01831	730	0	0.00	62.6	homozygous_consensus
SPRG_01832	727	0	0.00	78.4	homozygous_consensus
SPRG_01833	667	0	0.00	67.9	homozygous_consensus
SPRG_01836	3204	3	0.09	72.6	homozygous_consensus
SPRG_01837	1152	0	0.00	67.2	homozygous_consensus
SPRG_01838	2099	0	0.00	78.3	homozygous_consensus
SPRG_01839	567	0	0.00	66.4	homozygous_consensus
SPRG_01840	1709	0	0.00	82.5	homozygous_consensus
SPRG_01841	3949	0	0.00	65.0	homozygous_consensus
SPRG_01842	606	3	0.50	104.6	repetitive
SPRG_01843	1266	28	2.21	99.1	repetitive
SPRG_01844	1185	34	2.87	108.1	repetitive
SPRG_01845	2495	61	2.44	107.0	repetitive
SPRG_01846	621	0	0.00	61.5	haplotypes_paired	SPRG_18182
SPRG_01847	766	5	0.65	99.9	repetitive
SPRG_01848	776	13	1.68	110.3	repetitive
SPRG_01849	2599	0	0.00	62.3	homozygous_consensus
SPRG_01850	1134	0	0.00	49.7	homozygous_consensus
SPRG_01851	859	0	0.00	69.6	homozygous_consensus
SPRG_01852	2123	0	0.00	58.1	homozygous_consensus
SPRG_01853	1633	0	0.00	56.6	homozygous_consensus
SPRG_01854	1723	0	0.00	63.3	homozygous_consensus
SPRG_01855	1052	0	0.00	66.9	homozygous_consensus
SPRG_01856	2325	0	0.00	57.6	homozygous_consensus
SPRG_01857	1144	0	0.00	66.3	homozygous_consensus
SPRG_01858	747	0	0.00	55.6	homozygous_consensus
SPRG_01859	1125	0	0.00	58.0	homozygous_consensus
SPRG_01860	2699	0	0.00	55.7	homozygous_consensus
SPRG_01861	2478	0	0.00	62.8	homozygous_consensus
SPRG_01862	810	0	0.00	72.9	homozygous_consensus
SPRG_01863	855	0	0.00	73.9	homozygous_consensus
SPRG_01864	701	0	0.00	66.4	homozygous_consensus
SPRG_01865	2163	0	0.00	66.1	homozygous_consensus
SPRG_01866	4202	0	0.00	60.0	homozygous_consensus
SPRG_01867	2789	0	0.00	60.8	homozygous_consensus
SPRG_01868	452	0	0.00	78.7	homozygous_consensus
SPRG_01869	2831	0	0.00	76.2	homozygous_consensus
SPRG_01870	1724	0	0.00	67.2	homozygous_consensus
SPRG_01871	1704	0	0.00	67.4	homozygous_consensus
SPRG_01872	717	0	0.00	68.2	homozygous_consensus
SPRG_01873	3765	0	0.00	60.3	homozygous_consensus
SPRG_01874	1239	0	0.00	73.3	homozygous_consensus
SPRG_01875	619	0	0.00	48.5	homozygous_consensus
SPRG_01876	1486	0	0.00	47.6	homozygous_consensus
SPRG_01877	2057	0	0.00	74.9	homozygous_consensus
SPRG_01878	1931	0	0.00	57.8	homozygous_consensus
SPRG_01879	678	0	0.00	54.8	homozygous_consensus
SPRG_01880	717	0	0.00	59.6	homozygous_consensus
SPRG_01881	654	0	0.00	66.0	homozygous_consensus
SPRG_01882	1366	1	0.07	79.4	homozygous_consensus
SPRG_01883	2568	3	0.12	65.0	homozygous_consensus
SPRG_01884	712	0	0.00	61.0	homozygous_consensus
SPRG_01885	3921	0	0.00	74.2	homozygous_consensus
SPRG_01886	882	0	0.00	63.0	homozygous_consensus
SPRG_01887	942	0	0.00	66.8	homozygous_consensus
SPRG_01888	1462	0	0.00	70.1	homozygous_consensus
SPRG_01889	3889	0	0.00	71.6	homozygous_consensus
SPRG_01890	1135	0	0.00	54.4	homozygous_consensus
SPRG_01891	1023	0	0.00	61.6	homozygous_consensus
SPRG_01892	2686	0	0.00	68.2	homozygous_consensus
SPRG_01893	945	0	0.00	51.5	homozygous_consensus
SPRG_01894	1946	0	0.00	62.2	homozygous_consensus
SPRG_01895	879	0	0.00	71.7	homozygous_consensus
SPRG_01896	1535	0	0.00	71.9	homozygous_consensus
SPRG_01897	2238	0	0.00	78.3	homozygous_consensus
SPRG_01898	1634	0	0.00	68.2	homozygous_consensus
SPRG_01899	267	0	0.00	71.4	homozygous_consensus
SPRG_01900	1227	0	0.00	69.9	homozygous_consensus
SPRG_01901	1235	0	0.00	64.0	homozygous_consensus
SPRG_01902	2159	0	0.00	60.5	homozygous_consensus
SPRG_01903	1637	0	0.00	72.7	homozygous_consensus
SPRG_01904	6452	0	0.00	54.3	homozygous_consensus
SPRG_01905	1067	0	0.00	61.6	homozygous_consensus
SPRG_01906	783	0	0.00	60.0	homozygous_consensus
SPRG_01907	189	0	0.00	67.7	homozygous_consensus
SPRG_01908	740	0	0.00	63.5	homozygous_consensus
SPRG_01909	680	0	0.00	69.4	homozygous_consensus
SPRG_01910	2291	0	0.00	60.5	homozygous_consensus
SPRG_01911	5680	2	0.04	60.1	homozygous_consensus
SPRG_01912	1466	0	0.00	60.6	homozygous_consensus
SPRG_01913	1553	0	0.00	72.8	homozygous_consensus
SPRG_01914	1530	0	0.00	63.4	homozygous_consensus
SPRG_01915	2500	0	0.00	58.3	homozygous_consensus
SPRG_01916	793	0	0.00	63.6	homozygous_consensus
SPRG_01917	1187	0	0.00	78.3	homozygous_consensus
SPRG_01919	1160	0	0.00	93.3	repetitive
SPRG_01920	548	0	0.00	69.9	homozygous_consensus
SPRG_01921	868	0	0.00	53.1	homozygous_consensus
SPRG_01922	1409	0	0.00	76.0	homozygous_consensus
SPRG_01923	507	0	0.00	65.3	homozygous_consensus
SPRG_01924	2667	0	0.00	64.6	homozygous_consensus
SPRG_01925	1128	0	0.00	74.9	homozygous_consensus
SPRG_01926	2642	0	0.00	67.9	homozygous_consensus
SPRG_01927	2185	0	0.00	66.6	homozygous_consensus
SPRG_01928	1530	0	0.00	75.6	homozygous_consensus
SPRG_01929	870	0	0.00	54.9	homozygous_consensus
SPRG_01930	2394	0	0.00	57.3	homozygous_consensus
SPRG_01931	817	0	0.00	44.9	haplotypes_singlets
SPRG_01932	2374	0	0.00	66.9	homozygous_consensus
SPRG_01933	975	0	0.00	65.9	homozygous_consensus
SPRG_01934	1637	0	0.00	71.6	homozygous_consensus
SPRG_01935	1211	0	0.00	75.4	homozygous_consensus
SPRG_01936	2121	0	0.00	56.1	homozygous_consensus
SPRG_01937	432	0	0.00	56.2	homozygous_consensus
SPRG_01938	450	0	0.00	58.2	homozygous_consensus
SPRG_01939	1373	0	0.00	72.8	homozygous_consensus
SPRG_01942	1092	0	0.00	65.8	homozygous_consensus
SPRG_01943	1082	0	0.00	51.2	homozygous_consensus
SPRG_01944	520	0	0.00	52.1	homozygous_consensus
SPRG_01945	1687	0	0.00	64.4	homozygous_consensus
SPRG_01946	960	0	0.00	61.3	homozygous_consensus
SPRG_01947	843	2	0.24	61.5	homozygous_consensus
SPRG_01948	848	0	0.00	64.9	homozygous_consensus
SPRG_01949	12255	0	0.00	64.2	homozygous_consensus
SPRG_01950	2302	0	0.00	66.2	homozygous_consensus
SPRG_01951	719	0	0.00	82.8	homozygous_consensus
SPRG_01952	1102	0	0.00	51.5	homozygous_consensus
SPRG_01953	511	0	0.00	74.2	homozygous_consensus
SPRG_01954	3135	0	0.00	61.7	homozygous_consensus
SPRG_01955	789	0	0.00	71.4	homozygous_consensus
SPRG_01956	2136	0	0.00	60.1	homozygous_consensus
SPRG_01957	2012	0	0.00	68.6	homozygous_consensus
SPRG_01958	1586	0	0.00	54.7	homozygous_consensus
SPRG_01959	2249	0	0.00	53.0	homozygous_consensus
SPRG_01960	1345	0	0.00	60.9	homozygous_consensus
SPRG_01961	1239	0	0.00	67.9	homozygous_consensus
SPRG_01962	1783	0	0.00	76.9	homozygous_consensus
SPRG_01963	6814	1	0.01	74.5	homozygous_consensus
SPRG_01964	3173	0	0.00	61.9	homozygous_consensus
SPRG_01965	2689	0	0.00	70.0	homozygous_consensus
SPRG_01966	1501	0	0.00	61.1	homozygous_consensus
SPRG_01967	2535	1	0.04	61.3	homozygous_consensus
SPRG_01970	1631	0	0.00	65.8	homozygous_consensus
SPRG_01971	1675	0	0.00	60.6	homozygous_consensus
SPRG_01972	2059	0	0.00	54.0	homozygous_consensus
SPRG_01973	2027	0	0.00	64.0	homozygous_consensus
SPRG_01974	1914	0	0.00	64.1	homozygous_consensus
SPRG_01975	1130	0	0.00	56.2	homozygous_consensus
SPRG_01976	1129	0	0.00	64.2	homozygous_consensus
SPRG_01977	1987	0	0.00	54.6	homozygous_consensus
SPRG_01978	531	0	0.00	54.6	homozygous_consensus
SPRG_01979	2737	0	0.00	66.9	homozygous_consensus
SPRG_01980	1546	0	0.00	70.8	homozygous_consensus
SPRG_01981	779	0	0.00	69.6	homozygous_consensus
SPRG_01982	942	0	0.00	72.1	homozygous_consensus
SPRG_01983	1328	1	0.08	67.1	homozygous_consensus
SPRG_01984	2280	0	0.00	67.1	homozygous_consensus
SPRG_01985	996	0	0.00	57.7	homozygous_consensus
SPRG_01986	2370	0	0.00	55.7	homozygous_consensus
SPRG_01987	1855	0	0.00	69.9	homozygous_consensus
SPRG_01990	1261	0	0.00	56.5	homozygous_consensus
SPRG_01991	1178	0	0.00	64.1	homozygous_consensus
SPRG_01992	1246	0	0.00	64.5	homozygous_consensus
SPRG_01993	1117	0	0.00	49.2	homozygous_consensus
SPRG_01994	2365	0	0.00	54.5	homozygous_consensus
SPRG_01995	2431	0	0.00	58.8	homozygous_consensus
SPRG_01996	989	0	0.00	74.6	homozygous_consensus
SPRG_01997	1021	0	0.00	63.2	homozygous_consensus
SPRG_01998	976	0	0.00	66.6	homozygous_consensus
SPRG_01999	1626	0	0.00	64.0	homozygous_consensus
SPRG_02000	818	0	0.00	58.2	homozygous_consensus
SPRG_02001	3183	0	0.00	53.3	homozygous_consensus
SPRG_02002	1326	0	0.00	66.2	homozygous_consensus
SPRG_02003	2092	0	0.00	64.7	homozygous_consensus
SPRG_02004	1854	0	0.00	65.5	homozygous_consensus
SPRG_02005	1323	0	0.00	59.7	homozygous_consensus
SPRG_02006	2262	1	0.04	55.1	homozygous_consensus
SPRG_02007	1110	0	0.00	64.6	homozygous_consensus
SPRG_02008	689	0	0.00	61.7	homozygous_consensus
SPRG_02009	1721	0	0.00	49.2	homozygous_consensus
SPRG_02010	4414	0	0.00	61.9	homozygous_consensus
SPRG_02011	625	0	0.00	62.3	homozygous_consensus
SPRG_02012	1430	0	0.00	63.5	homozygous_consensus
SPRG_02013	1236	0	0.00	64.6	homozygous_consensus
SPRG_02014	1051	0	0.00	71.6	homozygous_consensus
SPRG_02015	465	0	0.00	61.9	homozygous_consensus
SPRG_02016	975	0	0.00	62.7	homozygous_consensus
SPRG_02017	1168	0	0.00	73.8	homozygous_consensus
SPRG_02020	2476	1	0.04	68.3	homozygous_consensus
SPRG_02021	1099	0	0.00	55.5	homozygous_consensus
SPRG_02022	5495	0	0.00	68.3	homozygous_consensus
SPRG_02023	2156	1	0.05	61.1	homozygous_consensus
SPRG_02024	379	0	0.00	86.8	homozygous_consensus
SPRG_02025	2064	0	0.00	62.1	homozygous_consensus
SPRG_02026	3036	0	0.00	61.4	homozygous_consensus
SPRG_02027	1589	0	0.00	50.0	homozygous_consensus
SPRG_02028	1820	0	0.00	75.1	homozygous_consensus
SPRG_02029	1447	0	0.00	61.2	homozygous_consensus
SPRG_02030	1579	0	0.00	63.6	homozygous_consensus
SPRG_02031	1639	0	0.00	68.0	homozygous_consensus
SPRG_02032	2092	0	0.00	72.7	homozygous_consensus
SPRG_02033	1288	5	0.39	100.6	repetitive
SPRG_02034	939	21	2.24	120.1	repetitive
SPRG_02035	1168	7	0.60	94.4	repetitive
SPRG_02036	770	0	0.00	62.1	homozygous_consensus
SPRG_02037	1873	0	0.00	66.8	homozygous_consensus
SPRG_02038	911	0	0.00	50.6	homozygous_consensus
SPRG_02039	978	0	0.00	59.3	homozygous_consensus
SPRG_02040	4348	0	0.00	61.1	homozygous_consensus
SPRG_02041	1684	0	0.00	67.9	homozygous_consensus
SPRG_02042	1094	0	0.00	61.4	homozygous_consensus
SPRG_02043	3051	0	0.00	55.8	homozygous_consensus
SPRG_02044	3968	0	0.00	64.6	homozygous_consensus
SPRG_02045	2186	0	0.00	61.0	homozygous_consensus
SPRG_02046	518	0	0.00	69.2	homozygous_consensus
SPRG_02047	1820	0	0.00	62.3	homozygous_consensus
SPRG_02048	1113	0	0.00	48.6	homozygous_consensus
SPRG_02049	3516	0	0.00	62.1	homozygous_consensus
SPRG_02050	1250	0	0.00	64.7	homozygous_consensus
SPRG_02051	3713	0	0.00	62.2	homozygous_consensus
SPRG_02052	2980	0	0.00	60.5	homozygous_consensus
SPRG_02053	1076	0	0.00	67.9	homozygous_consensus
SPRG_02054	934	0	0.00	60.2	homozygous_consensus
SPRG_02055	994	0	0.00	76.8	homozygous_consensus
SPRG_02056	1173	0	0.00	67.4	homozygous_consensus
SPRG_02057	942	0	0.00	77.8	homozygous_consensus
SPRG_02058	872	1	0.11	56.5	homozygous_consensus
SPRG_02059	1180	0	0.00	56.0	homozygous_consensus
SPRG_02060	1953	0	0.00	68.5	homozygous_consensus
SPRG_02061	1609	0	0.00	61.0	homozygous_consensus
SPRG_02062	1585	0	0.00	59.7	homozygous_consensus
SPRG_02063	978	0	0.00	55.7	homozygous_consensus
SPRG_02064	1089	0	0.00	62.0	homozygous_consensus
SPRG_02065	2063	0	0.00	56.0	homozygous_consensus
SPRG_02066	2184	0	0.00	60.7	homozygous_consensus
SPRG_02067	1128	0	0.00	55.3	homozygous_consensus
SPRG_02068	2216	0	0.00	60.1	homozygous_consensus
SPRG_02069	4217	0	0.00	62.7	homozygous_consensus
SPRG_02070	1251	0	0.00	65.1	homozygous_consensus
SPRG_02071	1055	0	0.00	56.3	homozygous_consensus
SPRG_02072	1827	1	0.05	67.0	homozygous_consensus
SPRG_02073	516	0	0.00	65.8	homozygous_consensus
SPRG_02074	2537	0	0.00	63.2	homozygous_consensus
SPRG_02075	1225	0	0.00	64.0	homozygous_consensus
SPRG_02076	828	0	0.00	58.8	homozygous_consensus
SPRG_02077	771	1	0.13	68.3	homozygous_consensus
SPRG_02078	2913	0	0.00	60.6	homozygous_consensus
SPRG_02083	1170	0	0.00	65.6	homozygous_consensus
SPRG_02084	1244	0	0.00	60.5	homozygous_consensus
SPRG_02085	2246	0	0.00	53.7	homozygous_consensus
SPRG_02086	1134	0	0.00	59.0	homozygous_consensus
SPRG_02087	2191	0	0.00	66.1	homozygous_consensus
SPRG_02088	2233	0	0.00	66.0	homozygous_consensus
SPRG_02090	1041	0	0.00	64.3	homozygous_consensus
SPRG_02091	519	0	0.00	82.2	homozygous_consensus
SPRG_02093	198	0	0.00	59.2	homozygous_consensus
SPRG_02094	1886	0	0.00	68.7	homozygous_consensus
SPRG_02095	5358	0	0.00	61.2	homozygous_consensus
SPRG_02096	2103	0	0.00	54.5	homozygous_consensus
SPRG_02097	1287	0	0.00	49.9	homozygous_consensus
[truncated: 18,114 more rows]
