# Supplementary material for: Distinctive Expansion of Potential Virulence Genes in the Genome of the Oomycete Fish Pathogen Saprolegnia parasitica
Source: PLoS Genet. 2013 Jun 13;9(6):e1003272. doi: 10.1371/journal.pgen.1003272 (PMC3681718; doi:10.1371/journal.pgen.1003272)
Supplement: Table S9 — Protein domain combinations in Saprolegnia parasitica. (XLSX) [file pgen.1003272.s021.xlsx]

## Sheet: Supp Table S9 
Supplemental Table 9. Protein domain combinations in Saprolegnia parasitica
			GeneID Allelism colour codes		Secreted (Table S7)
			No allele (not in Table S1)
			Allelic, other allele does not have same bigram
			Allelic, other allele has same bigram		n/a	NB: in case of more than one pair, equal shades of blue form a pair
Domain combinations	Abundance bigrams	Genes	Common Domains	GeneID
PF00200 (Disintegrin)|PF00200 (Disintegrin)	23	14		SPRG_20550	SPRG_18976	SPRG_21633	SPRG_19557	SPRG_15500	SPRG_21708	SPRG_14051	SPRG_21682	SPRG_00484	SPRG_17781	SPRG_13235	SPRG_16920	SPRG_21884	SPRG_00483
PF04886 (PT repeat)|PF00734 (Fungal cellulose binding domain)	7	7		SPRG_20319	SPRG_08684	SPRG_09891	SPRG_06926	SPRG_15209	SPRG_20320	SPRG_17808
PF00067 (Cytochrome P450)|PF00305 (Lipoxygenase)	6	6	p450	SPRG_09111	SPRG_18867	SPRG_09117	SPRG_09110	SPRG_09118	SPRG_09114
PF00560 (Leucine Rich Repeat)|PF00066 (LNR domain)	6	6		SPRG_18702	SPRG_11452	SPRG_01809	SPRG_12274	SPRG_15780	SPRG_07736
PF00168 (C2 domain)|PF07714 (Protein tyrosine kinase)	4	4		SPRG_20652	SPRG_04891	SPRG_15179	SPRG_03965
PF03067 (Chitin binding domain)|PF04886 (PT repeat)	4	4		SPRG_20319	SPRG_08684	SPRG_15209	SPRG_20320
PF00024 (PAN domain)|PF00264 (Common central domain of tyrosinase)	3	3	PAN, tyrosinase	SPRG_15334	SPRG_11987	SPRG_01478
PF00112 (Papain family cysteine protease)|PF00652 (Ricin-type beta-trefoil lectin domain)	3	3	ricin	SPRG_01736	SPRG_11439	SPRG_00039
PF00704 (Glycosyl hydrolases family 18)|PF04886 (PT repeat)	3	3		SPRG_09551	SPRG_05977	SPRG_09553
PF01341 (Glycosyl hydrolases family 6)|PF00734 (Fungal cellulose binding domain)	3	3		SPRG_07798	SPRG_07801	SPRG_07800
PF01590 (GAF domain)|PF01363 (FYVE zinc finger)	3	3		SPRG_11361	SPRG_01390	SPRG_01394
PF01915 (Glycosyl hydrolase family 3 C terminal domain)|PF00652 (Ricin-type beta-trefoil lectin domain)	3	3	ricin	SPRG_06218	SPRG_06216	SPRG_06217
PF10067 (Predicted membrane protein (DUF2306))|PF00970 (Oxidoreductase FAD-binding domain)	3	3		SPRG_11415	SPRG_02126	SPRG_15316
PF00112 (Papain family cysteine protease)|PF04886 (PT repeat)	2	2		SPRG_04355	SPRG_13889
PF00188 (Cysteine-rich secretory protein family)|PF04886 (PT repeat)	2	2		SPRG_20469	SPRG_13879
PF00569 (Zinc finger, ZZ type)|PF08534 (Redoxin)	2	2		SPRG_02520	SPRG_02529
PF00610 (Domain found in Dishevelled, Egl-10, and Pleckstrin (DEP))|PF01852 (START domain)	2	2	START	SPRG_19523	SPRG_03647
PF00635 (MSP (Major sperm protein) domain)|PF10256 (Golgin subfamily A member 7/ERF4 family)	2	2		SPRG_09856	SPRG_16606
PF01852 (START domain)|PF00069 (Protein kinase domain)	2	2	START	SPRG_19523	SPRG_03647
PF04545 (Sigma-70, region 4)|PF03221 (Tc5 transposase DNA-binding domain)	2	2		SPRG_16774	SPRG_10897
PF04886 (PT repeat)|PF00188 (Cysteine-rich secretory protein family)	2	2		SPRG_20469	SPRG_15773
PF05283 (Multi-glycosylated core protein 24 (MGC-24))|PF07714 (Protein tyrosine kinase)	2	2		SPRG_10069	SPRG_15806
PF00017 (SH2 domain)|PF07992 (Pyridine nucleotide-disulphide oxidoreductase)	1	1		SPRG_17483
PF00023 (Ankyrin repeat)|PF00027 (Cyclic nucleotide-binding domain)	1	1		SPRG_06191
PF00023 (Ankyrin repeat)|PF00233 (3'5'-cyclic nucleotide phosphodiesterase)	1	1		SPRG_20403
PF00023 (Ankyrin repeat)|PF04960 (Glutaminase)	1	1		SPRG_07064
PF00023 (Ankyrin repeat)|PF06741 (LsmAD domain)	1	1		SPRG_19027
PF00023 (Ankyrin repeat)|PF08709 (Inositol 1,4,5-trisphosphate/ryanodine receptor)	1	1		SPRG_00668
PF00024 (PAN domain)|PF02585 (GlcNAc-PI de-N-acetylase)	1	1	PAN	SPRG_08882
PF00026 (Eukaryotic aspartyl protease)|PF05603 (Protein of unknown function (DUF775))	1	1		SPRG_07185
PF00027 (Cyclic nucleotide-binding domain)|PF00643 (B-box zinc finger)	1	1		SPRG_10248
PF00036 (EF hand)|PF00612 (IQ calmodulin-binding motif)	1	1		SPRG_00687
PF00043 (Glutathione S-transferase, C-terminal domain)|PF02678 (Pirin)	1	1		SPRG_00619
PF00063 (Myosin head (motor domain))|PF00595 (PDZ domain (Also known as DHR or GLGF))	1	1		SPRG_03400
PF00066 (LNR domain)|PF10294 (Putative methyltransferase)	1	1		SPRG_18839
PF00069 (Protein kinase domain)|PF01851 (Proteasome/cyclosome repeat)	1	1		SPRG_14271
PF00069 (Protein kinase domain)|PF03029 (Conserved hypothetical ATP binding protein)	1	1		SPRG_21885
PF00069 (Protein kinase domain)|PF06172 (Cupin superfamily (DUF985))	1	1		SPRG_14993
PF00071 (Ras family)|PF08373 (RAP domain)	1	1		SPRG_01750
PF00072 (Response regulator receiver domain)|PF07647 (SAM domain (Sterile alpha motif))	1	1		SPRG_03104
PF00083 (Sugar (and other) transporter)|PF05089 (Alpha-N-acetylglucosaminidase (NAGLU))	1	1		SPRG_20839
PF00085 (Thioredoxin)|PF00501 (AMP-binding enzyme)	1	1		SPRG_01190
PF00089 (Trypsin)|PF00462 (Glutaredoxin)	1	1		SPRG_10749
PF00097 (Zinc finger, C3HC4 type (RING finger))|PF08038 (TOM7 family)	1	1		SPRG_00438
PF00112 (Papain family cysteine protease)|PF01115 (F-actin capping protein, beta subunit)	1	1		SPRG_20087
PF00149 (Calcineurin-like phosphoesterase)|PF06772 (Bacterial low temperature requirement A protein (LtrA))	1	1		SPRG_03816
PF00168 (C2 domain)|PF00610 (Domain found in Dishevelled, Egl-10, and Pleckstrin (DEP))	1	1		SPRG_10648
PF00169 (PH domain)|PF00063 (Myosin head (motor domain))	1	1		SPRG_19490
PF00169 (PH domain)|PF00569 (Zinc finger, ZZ type)	1	1		SPRG_08834
PF00169 (PH domain)|PF00615 (Regulator of G protein signaling domain)	1	1		SPRG_09033
PF00169 (PH domain)|PF00792 (Phosphoinositide 3-kinase C2)	1	1		SPRG_03722
PF00169 (PH domain)|PF01590 (GAF domain)	1	1		SPRG_11537
PF00169 (PH domain)|PF06398 (Integral peroxisomal membrane peroxin)	1	1		SPRG_11532
PF00169 (PH domain)|PF07366 (SnoaL-like polyketide cyclase)	1	1		SPRG_02232
PF00175 (Oxidoreductase NAD-binding domain)|PF03063 (Prismane/CO dehydrogenase family)	1	1		SPRG_00616
PF00179 (Ubiquitin-conjugating enzyme)|PF00481 (Protein phosphatase 2C)	1	1		SPRG_06668
PF00182 (Chitinase class I)|PF04886 (PT repeat)	1	1		SPRG_06926
PF00225 (Kinesin motor domain)|PF00754 (F5/8 type C domain)	1	1		SPRG_14123
PF00225 (Kinesin motor domain)|PF03999 (Microtubule associated protein (MAP65/ASE1 family))	1	1		SPRG_20873
PF00240 (Ubiquitin family)|PF00628 (PHD-finger)	1	1		SPRG_05180
PF00240 (Ubiquitin family)|PF10302 (Putative membrane protein (DUF2407))	1	1		SPRG_02534
PF00246 (Zinc carboxypeptidase)|PF00134 (Cyclin, N-terminal domain)	1	1		SPRG_21631
PF00249 (Myb-like DNA-binding domain)|PF07258 (HCaRG protein)	1	1		SPRG_16890
PF00294 (pfkB family carbohydrate kinase)|PF01380 (SIS domain)	1	1		SPRG_03453
PF00334 (Nucleoside diphosphate kinase)|PF00406 (Adenylate kinase)	1	1		SPRG_19546
PF00397 (WW domain)|PF00069 (Protein kinase domain)	1	1		SPRG_02416
PF00397 (WW domain)|PF00643 (B-box zinc finger)	1	1		SPRG_15219
PF00406 (Adenylate kinase)|PF02016 (LD-carboxypeptidase)	1	1		SPRG_08107
PF00406 (Adenylate kinase)|PF07992 (Pyridine nucleotide-disulphide oxidoreductase)	1	1		SPRG_13198
PF00415 (Regulator of chromosome condensation (RCC1) repeat)|PF00630 (Filamin/ABP280 repeat)	1	1		SPRG_00222
PF00439 (Bromodomain)|PF05216 (UNC-50 family)	1	1		SPRG_09392
PF00457 (Glycosyl hydrolases family 11)|PF04886 (PT repeat)	1	1		SPRG_11812
PF00458 (WHEP-TRS domain)|PF00043 (Glutathione S-transferase, C-terminal domain)	1	1		SPRG_19636
PF00490 (Delta-aminolevulinic acid dehydratase)|PF00490 (Delta-aminolevulinic acid dehydratase)	1	1		SPRG_13380
PF00498 (FHA domain)|PF03092 (BT1 family)	1	1		SPRG_15151
PF00515 (Tetratricopeptide repeat)|PF00035 (Double-stranded RNA binding motif)	1	1		SPRG_02292
PF00515 (Tetratricopeptide repeat)|PF05002 (SGS domain)	1	1		SPRG_21221
PF00561 (alpha/beta hydrolase fold)|PF03279 (Bacterial lipid A biosynthesis acyltransferase)	1	1		SPRG_20058
PF00569 (Zinc finger, ZZ type)|PF00578 (AhpC/TSA family)	1	1		SPRG_02532
PF00610 (Domain found in Dishevelled, Egl-10, and Pleckstrin (DEP))|PF00650 (CRAL/TRIO domain)	1	1		SPRG_07406
PF00612 (IQ calmodulin-binding motif)|PF03372 (Endonuclease/Exonuclease/phosphatase family)	1	1		SPRG_01861
PF00628 (PHD-finger)|PF00271 (Helicase conserved C-terminal domain)	1	1		SPRG_21646
PF00628 (PHD-finger)|PF00569 (Zinc finger, ZZ type)	1	1		SPRG_06586
PF00641 (Zn-finger in Ran binding protein and others)|PF00412 (LIM domain)	1	1		SPRG_03898
PF00643 (B-box zinc finger)|PF00069 (Protein kinase domain)	1	1		SPRG_15232
PF00646 (F-box domain)|PF00566 (TBC domain)	1	1		SPRG_06956
PF00650 (CRAL/TRIO domain)|PF00808 (Histone-like transcription factor (CBF/NF-Y) and archaeal histone)	1	1		SPRG_11073
PF00652 (Ricin-type beta-trefoil lectin domain)|PF00024 (PAN domain)	1	1	PAN	SPRG_02590
PF00698 (Acyl transferase domain)|PF02450 (Lecithin:cholesterol acyltransferase)	1	1		SPRG_16133
PF00702 (haloacid dehalogenase-like hydrolase)|PF01933 (Uncharacterised protein family UPF0052)	1	1		SPRG_03370
PF00704 (Glycosyl hydrolases family 18)|PF00652 (Ricin-type beta-trefoil lectin domain)	1	1	ricin	SPRG_11965
PF00730 (HhH-GPD superfamily base excision DNA repair protein)|PF00909 (Ammonium Transporter Family)	1	1		SPRG_03038
PF00734 (Fungal cellulose binding domain)|PF04886 (PT repeat)	1	1		SPRG_09891
PF00782 (Dual specificity phosphatase, catalytic domain)|PF00710 (Asparaginase)	1	1		SPRG_07318
PF00787 (PX domain)|PF00397 (WW domain)	1	1		SPRG_03674
PF00787 (PX domain)|PF00650 (CRAL/TRIO domain)	1	1		SPRG_05153
PF00787 (PX domain)|PF01852 (START domain)	1	1	START	SPRG_01354
PF00856 (SET domain)|PF04413 (3-Deoxy-D-manno-octulosonic-acid transferase (kdotransferase))	1	1		SPRG_00347
PF00924 (Mechanosensitive ion channel)|PF00924 (Mechanosensitive ion channel)	1	1		SPRG_09803
PF00925 (GTP cyclohydrolase II)|PF00069 (Protein kinase domain)	1	1		SPRG_11839
PF01073 (3-beta hydroxysteroid dehydrogenase/isomerase family)|PF00173 (Cytochrome b5-like Heme/Steroid binding domain)	1	1		SPRG_01499
PF01135 (Protein-L-isoaspartate(D-aspartate) O-methyltransferase (PCMT))|PF00622 (SPRY domain)	1	1		SPRG_14189
PF01302 (CAP-Gly domain)|PF08321 (PPP5)	1	1		SPRG_12469
PF01497 (Periplasmic binding protein)|PF07646 (Kelch motif)	1	1		SPRG_06200
PF01593 (Flavin containing amine oxidoreductase)|PF07103 (Protein of unknown function (DUF1365))	1	1		SPRG_02207
PF01612 (3'-5' exonuclease)|PF04851 (Type III restriction enzyme, res subunit)	1	1		SPRG_02568
PF01644 (Chitin synthase)|PF01644 (Chitin synthase)	1	1		SPRG_02554
PF01753 (MYND finger)|PF10294 (Putative methyltransferase)	1	1		SPRG_05371
PF01794 (Ferric reductase like transmembrane component)|PF00175 (Oxidoreductase NAD-binding domain)	1	1		SPRG_10563
PF01833 (IPT/TIG domain)|PF08393 (Dynein heavy chain, N-terminal region 2)	1	1		SPRG_01680
PF01841 (Transglutaminase-like superfamily)|PF10403 (Rad4 beta-hairpin domain 1)	1	1		SPRG_01780
PF01842 (ACT domain)|PF06414 (Zeta toxin)	1	1		SPRG_03256
PF01852 (START domain)|PF00560 (Leucine Rich Repeat)	1	1	START	SPRG_16193
PF01852 (START domain)|PF11326 (Protein of unknown function (DUF3128))	1	1	START	SPRG_18417
PF01909 (Nucleotidyltransferase domain)|PF01612 (3'-5' exonuclease)	1	1		SPRG_06089
PF01936 (Protein of unknown function DUF88)|PF00076 (RNA recognition motif. (a.k.a. RRM, RBD, or RNP domain))	1	1		SPRG_06017
PF02140 (Galactose binding lectin domain)|PF00069 (Protein kinase domain)	1	1		SPRG_02730
PF02194 (PXA domain)|PF02759 (RUN domain)	1	1		SPRG_11347
PF02668 (Taurine catabolism dioxygenase TauD, TfdA family)|PF01966 (HD domain)	1	1		SPRG_18381
PF02798 (Glutathione S-transferase, N-terminal domain)|PF04399 (Glutaredoxin 2, C terminal domain)	1	1		SPRG_10920
PF02845 (CUE domain)|PF00787 (PX domain)	1	1		SPRG_07260
PF02874 (ATP synthase alpha/beta family, beta-barrel domain)|PF00306 (ATP synthase alpha/beta chain, C terminal domain)	1	1		SPRG_18781
PF03029 (Conserved hypothetical ATP binding protein)|PF08573 (DNA repair protein endonuclease SAE2/CtIP C-terminus)	1	1		SPRG_05432
PF03066 (Nucleoplasmin)|PF00004 (ATPase family associated with various cellular activities (AAA))	1	1		SPRG_11973
PF03092 (BT1 family)|PF00022 (Actin)	1	1		SPRG_17178
PF03114 (BAR domain)|PF00566 (TBC domain)	1	1		SPRG_00360
PF03114 (BAR domain)|PF03637 (Mob1/phocein family)	1	1		SPRG_02523
PF03133 (Tubulin-tyrosine ligase family)|PF01683 (EB module)	1	1		SPRG_02453
PF03160 (Calx-beta domain)|PF00630 (Filamin/ABP280 repeat)	1	1		SPRG_21553
PF03330 (Rare lipoprotein A (RlpA)-like double-psi beta-barrel)|PF00024 (PAN domain)	1	1	PAN	SPRG_05505
PF03330 (Rare lipoprotein A (RlpA)-like double-psi beta-barrel)|PF00652 (Ricin-type beta-trefoil lectin domain)	1	1	ricin	SPRG_13536
PF03493 (Calcium-activated BK potassium channel alpha subunit)|PF02080 (TrkA-C domain)	1	1		SPRG_05240
PF04057 (Replication factor-A protein 1, N-terminal domain)|PF02214 (K+ channel tetramerisation domain)	1	1		SPRG_03132
PF04218 (CENP-B N-terminal DNA-binding domain)|PF04218 (CENP-B N-terminal DNA-binding domain)	1	1		SPRG_18928
PF04366 (Family of unknown function (DUF500))|PF05018 (Protein of unknown function (DUF667))	1	1		SPRG_12633
PF04564 (U-box domain)|PF01847 (von Hippel-Lindau disease tumour suppressor protein)	1	1		SPRG_07470
PF04851 (Type III restriction enzyme, res subunit)|PF01428 (AN1-like Zinc finger)	1	1		SPRG_19723
PF04886 (PT repeat)|PF00652 (Ricin-type beta-trefoil lectin domain)	1	1	ricin	SPRG_20447
PF04886 (PT repeat)|PF03664 (Glycosyl hydrolase family 62)	1	1		SPRG_11812
PF05517 (p25-alpha)|PF00643 (B-box zinc finger)	1	1		SPRG_01406
PF05577 (Serine carboxypeptidase S28)|PF00024 (PAN domain)	1	1	PAN	SPRG_20580
PF05705 (Eukaryotic protein of unknown function (DUF829))|PF08498 (Sterol methyltransferase C-terminal)	1	1		SPRG_06697
PF06209 (Cofactor of BRCA1 (COBRA1))|PF00439 (Bromodomain)	1	1		SPRG_00242
PF06772 (Bacterial low temperature requirement A protein (LtrA))|PF10354 (Domain of unknown function (DUF2431))	1	1		SPRG_08480
PF07021 (Methionine biosynthesis protein MetW)|PF05118 (Aspartyl/Asparaginyl beta-hydroxylase)	1	1		SPRG_06872
PF07103 (Protein of unknown function (DUF1365))|PF02353 (Cyclopropane-fatty-acyl-phospholipid synthase)	1	1		SPRG_02207
PF07646 (Kelch motif)|PF00097 (Zinc finger, C3HC4 type (RING finger))	1	1		SPRG_00842
PF07647 (SAM domain (Sterile alpha motif))|PF00652 (Ricin-type beta-trefoil lectin domain)	1	1	ricin	SPRG_20633
PF07647 (SAM domain (Sterile alpha motif))|PF06467 (MYM-type Zinc finger with FCS sequence motif)	1	1		SPRG_02392
PF07690 (Major Facilitator Superfamily)|PF00078 (Reverse transcriptase (RNA-dependent DNA polymerase))	1	1		SPRG_19145
PF07714 (Protein tyrosine kinase)|PF00168 (C2 domain)	1	1		SPRG_06683
PF07719 (Tetratricopeptide repeat)|PF02036 (SCP-2 sterol transfer family)	1	1		SPRG_19298
PF07719 (Tetratricopeptide repeat)|PF03661 (Uncharacterised protein family (UPF0121))	1	1		SPRG_20228
PF07731 (Multicopper oxidase)|PF00149 (Calcineurin-like phosphoesterase)	1	1		SPRG_18262
PF07928 (Vps54-like protein)|PF01915 (Glycosyl hydrolase family 3 C terminal domain)	1	1		SPRG_11337
PF07974 (EGF-like domain)|PF00832 (Ribosomal L39 protein)	1	1		SPRG_03619
PF08240 (Alcohol dehydrogenase GroES-like domain)|PF08412 (Ion transport protein N-terminal)	1	1		SPRG_21220
PF08318 (COG4 transport protein)|PF04437 (RINT-1 / TIP-1 family)	1	1		SPRG_08079
PF08507 (COPI associated protein)|PF08507 (COPI associated protein)	1	1		SPRG_01552
PF08550 (Fungal protein of unknown function (DUF1752))|PF00169 (PH domain)	1	1		SPRG_00168
PF08595 (RXT2-like, N-terminal)|PF01253 (Translation initiation factor SUI1)	1	1		SPRG_14378
PF08907 (Domain of unknown function (DUF1853))|PF01612 (3'-5' exonuclease)	1	1		SPRG_03548
PF09282 (Mago binding)|PF09282 (Mago binding)	1	1		SPRG_06287
PF09412 (Endoribonuclease XendoU)|PF07974 (EGF-like domain)	1	1		SPRG_07582
PF09962 (Uncharacterized conserved protein (DUF2196))|PF00641 (Zn-finger in Ran binding protein and others)	1	1		SPRG_07049
PF10294 (Putative methyltransferase)|PF01753 (MYND finger)	1	1		SPRG_05371
PF11539 (Protein of unknown function (DUF3228))|PF04434 (SWIM zinc finger)	1	1		SPRG_22045
PF11789 (Zinc-finger of the MIZ type in Nse subunit)|PF11816 (Domain of unknown function (DUF3337))	1	1		SPRG_12576
PF12146 (Putative lysophospholipase)|PF00092 (von Willebrand factor type A domain)	1	1		SPRG_06931
