# Supplementary material for: Distinctive Expansion of Potential Virulence Genes in the Genome of the Oomycete Fish Pathogen Saprolegnia parasitica
Source: PLoS Genet. 2013 Jun 13;9(6):e1003272. doi: 10.1371/journal.pgen.1003272 (PMC3681718; doi:10.1371/journal.pgen.1003272)
Supplement: Table S10 — Candidate effectors in Saprolegnia parasitica. (XLSX) [file pgen.1003272.s022.xlsx]

## Sheet: Supp Table S10 
Supplementary Table 10 - Candidate effectors in Saprolegnia parasitica
Gene IDs	Induction in germinating cysts vs mycelia*	Annotation	Protein size (aa)	Unique to S. parasiticia
SPRG_00786	++		143	+
SPRG_02024	++		78	+
SPRG_02932	+++		70	+
SPRG_03243	+++		148	+
SPRG_04985	++	SpHtp1-family	96	+
SPRG_04986	++	SpHtp1	200	+
SPRG_05555	+++		104	+
SPRG_07164	++		455	+
SPRG_08166	++		54	+
SPRG_12227	+		193	+
SPRG_12440	+++		293	+
SPRG_12910	++		214	+
SPRG_19749	++	SpHtp1-family	206	+
SPRG_21018	+++	SpHtp1-family	224	+
* +++ >100 fold p <0.001
* ++ >50 fold and <100 fold p <0.001
* + >4 fold and < 100 fold p <0.001
