# Supplementary material for: Distinctive Expansion of Potential Virulence Genes in the Genome of the Oomycete Fish Pathogen Saprolegnia parasitica
Source: PLoS Genet. 2013 Jun 13;9(6):e1003272. doi: 10.1371/journal.pgen.1003272 (PMC3681718; doi:10.1371/journal.pgen.1003272)
Supplement: Table S12 — Genes that are significantly induced in cyst and germinating cyst stages as compared to the mycelial tissue by RNA-seq experiment. (XLSX) [file pgen.1003272.s024.xlsx]

## Sheet: Supp Table S12x
Supplementary Table 12 - Genes that are significantly induced in cyst and germinating cyst stages as compared to the mycelial tissue by RNA-seq experiment
logFC	log2(pre-infection/vegetative)
logCPM	the log2 of average reads counts per million of each gene in the two tissue types
p value	probability value of negative binomial test
mycelia vs germinating cysts							mycelia vs cysts
ID	logFC	logCPM	p value				ID	logFC	logCPM	p value
SPRG_08746	-2.10002	6.51386	2.76061e-20				SPRG_08746	-4.5785	6.04659	1.27173e-48
SPRG_13043	7.58631	4.69308	9.05942e-14				SPRG_16241	-2.42051	6.35849	4.19431e-27
SPRG_03449	-2.79668	6.67531	1.37822e-34				SPRG_13043	8.37217	5.42766	7.34465e-22
SPRG_07134	6.626	3.72561	5.96046e-08				SPRG_03449	-3.99957	6.38682	2.06779e-53
SPRG_09450	6.21548	3.31022	3.8147e-06				SPRG_07134	8.4728	5.52857	1.39859e-23
SPRG_15603	-5.62418	2.33649	0.000488281				SPRG_10628	-4.22309	5.67611	3.6838e-35
SPRG_00584	8.80101	5.91206	1.63391e-31				SPRG_17743	5.41696	2.44263	0.000976563
SPRG_06919	-3.40718	8.25711	8.25129e-129				SPRG_15603	-5.79964	2.15762	0.000488281
SPRG_13576	5.78574	2.87363	0.00012207				SPRG_16748	-4.10641	6.27262	2.80906e-50
SPRG_18376	2.46305	3.81928	0.000310749				SPRG_00584	8.89893	5.95574	2.43154e-31
SPRG_20063	-4.11057	6.27268	2.20251e-41				SPRG_06919	-6.95246	7.93043	2.14044e-196
SPRG_08393	6.36568	3.46237	9.53674e-07				SPRG_13576	7.22294	4.27309	1.45519e-10
SPRG_15798	8.1508	5.26	1.56701e-20				SPRG_18376	2.56548	3.99729	0.000195126
SPRG_01875	6.12091	3.21432	7.62939e-06				SPRG_02440	5.96794	3.00455	0.000274658
SPRG_10403	2.79397	8.18357	2.55065e-73				SPRG_11855	5.43116	2.45718	0.000976563
SPRG_11171	-2.36382	5.39111	1.04766e-11				SPRG_20063	-3.60985	6.16692	1.29518e-41
SPRG_11531	2.28601	5.92077	1.2161e-12				SPRG_08841	-2.56796	5.75305	4.92737e-20
SPRG_03068	6.0509	3.14326	1.52588e-05				SPRG_08393	7.65641	4.70908	3.17968e-13
SPRG_05944	-3.3929	2.82172	0.000518799				SPRG_15798	9.19349	6.25087	3.1629e-38
SPRG_19565	7.07606	4.17961	2.09548e-09				SPRG_00060	-2.72147	3.07588	0.000221252
SPRG_14106	-2.69709	5.89739	2.07037e-19				SPRG_01875	6.36454	3.40677	1.09673e-05
SPRG_18541	7.92742	5.03577	1.38778e-17				SPRG_10149	6.64468	3.69003	8.04663e-07
SPRG_11436	6.63272	3.73239	5.96046e-08				SPRG_11171	-5.10706	4.9518	4.1359e-25
SPRG_10347	3.27831	3.45922	0.000221252				SPRG_03068	7.67443	4.7272	1.64979e-13
SPRG_09889	6.81637	3.9178	3.72529e-09				SPRG_05944	-3.9731	2.61118	3.05176e-05
SPRG_09742	6.67488	3.77497	2.98023e-08				SPRG_06713	6.48519	3.52884	2.98023e-06
SPRG_13206	-2.60834	4.27634	4.4337e-07				SPRG_19565	8.41404	5.46965	1.96417e-22
SPRG_13457	4.6419	2.94815	0.000976563				SPRG_14106	-2.5651	5.80065	2.04499e-20
SPRG_14052	7.12561	4.22953	1.07684e-09				SPRG_12856	5.68205	2.71352	0.000244141
SPRG_05776	7.45665	4.5627	1.33582e-12				SPRG_21228	6.82515	3.87221	5.7742e-08
SPRG_14098	-2.69862	3.89286	1.09286e-05				SPRG_18541	8.92927	5.98615	3.34054e-32
SPRG_19341	9.44064	6.55285	6.44988e-49				SPRG_11436	7.92298	4.97686	2.25622e-16
SPRG_11517	2.27861	4.31753	7.02548e-05				SPRG_09889	8.18898	5.24387	7.7477e-20
SPRG_07506	8.5286	5.63897	1.17559e-25				SPRG_05641	6.75173	3.79813	2.16067e-07
SPRG_18647	3.56254	3.85175	3.03239e-06				SPRG_09742	8.35049	5.40591	2.74216e-21
SPRG_07854	2.41556	9.32276	5.51159e-132				SPRG_16661	2.11024	6.79774	3.35027e-20
SPRG_01302	-3.44463	3.56883	5.64754e-06				SPRG_13206	-6.00678	3.85077	7.27596e-12
SPRG_01669	3.95057	3.20385	0.000144958				SPRG_13457	6.44035	4.79505	4.43257e-14
SPRG_11773	-2.18341	6.01784	1.15067e-15				SPRG_20015	3.75629	4.62611	2.32802e-09
SPRG_06928	5.43483	2.51537	0.000976563				SPRG_14284	-2.69106	4.51874	1.35899e-09
SPRG_12468	7.73343	4.84093	3.10862e-15				SPRG_14052	7.66522	4.71794	1.64979e-13
SPRG_16721	-3.06005	3.61192	1.04904e-05				SPRG_05776	9.03026	6.08734	8.55288e-35
SPRG_11196	-3.75753	7.71399	1.29396e-98				SPRG_08172	4.08255	4.20843	6.67787e-08
SPRG_19325	4.44241	3.62207	2.98023e-06				SPRG_14098	-3.56927	3.63105	1.30851e-07
SPRG_10498	6.49832	3.59656	2.38419e-07				SPRG_06470	5.63279	2.66326	0.000488281
SPRG_22357	-5.43122	3.60227	1.49012e-08				SPRG_19341	9.98154	7.03996	5.01339e-66
SPRG_22279	-2.16368	5.25856	6.80259e-10				SPRG_05543	-2.55776	4.64725	9.76167e-10
SPRG_11080	2.51737	6.99469	9.36415e-29				SPRG_11517	3.69729	5.72061	7.36979e-19
SPRG_15910	5.81782	2.90631	0.00012207				SPRG_07506	10.2251	7.28377	3.66873e-77
SPRG_08814	8.78429	5.8953	3.21197e-31				SPRG_01302	-5.15889	3.28725	2.98023e-08
SPRG_16520	-2.9364	4.6554	2.13584e-10				SPRG_01669	4.56897	3.89088	8.67993e-07
SPRG_16987	3.1916	4.78756	3.25653e-09				SPRG_04242	6.09966	3.13831	0.000144958
SPRG_19118	6.37865	3.47549	9.53674e-07				SPRG_11773	-3.38976	5.68088	7.22244e-28
SPRG_02719	5.64565	2.73083	0.000244141				SPRG_06928	7.24754	4.29786	7.45786e-11
SPRG_17100	-6.12968	2.85079	3.05176e-05				SPRG_12468	8.90598	5.96282	1.25497e-31
SPRG_15307	5.57446	2.65815	0.000488281				SPRG_16721	-2.69659	3.54307	1.52364e-05
SPRG_07962	5.83136	2.92008	0.00012207				SPRG_11196	-4.73754	7.48699	3.37758e-133
SPRG_19429	5.98379	3.0751	3.05176e-05				SPRG_07888	5.76204	2.79505	0.00012207
SPRG_07667	3.67877	4.53491	9.33488e-09				SPRG_01880	-2.70224	7.53896	1.52442e-70
SPRG_04512	-4.52748	4.40995	6.82121e-13				SPRG_18771	-4.89343	2.75395	7.62939e-06
SPRG_04141	5.47792	2.55947	0.000976563				SPRG_04467	-3.19857	3.36881	5.64754e-06
SPRG_09601	7.10829	4.21208	1.07684e-09				SPRG_10498	7.27597	4.32648	7.45786e-11
SPRG_04096	7.28429	4.38929	3.81988e-11				SPRG_12689	-2.22354	3.47543	0.000179991
SPRG_03993	-2.29728	5.18476	3.48585e-10				SPRG_22357	-7.02338	3.39636	7.45058e-09
SPRG_02472	-2.79459	5.03978	5.76552e-12				SPRG_08228	-5.6658	2.02121	0.000976563
SPRG_05005	-3.19307	5.03577	7.25575e-14				SPRG_14550	-6.01659	2.37825	0.00012207
SPRG_19226	4.41027	3.96376	4.62867e-07				SPRG_11080	2.49331	7.06382	1.26409e-29
SPRG_09633	-4.29749	4.43799	3.48166e-13				SPRG_15910	5.60414	2.63401	0.000488281
SPRG_14825	-3.32337	7.966	1.9425e-102				SPRG_03760	5.75336	2.78621	0.00012207
SPRG_12402	6.44472	3.54235	4.76837e-07				SPRG_08814	9.07523	6.13239	5.99508e-36
SPRG_20823	2.73491	3.83148	0.000179991				SPRG_14416	4.78051	3.58646	2.98023e-06
SPRG_12805	-2.03506	4.81756	4.58883e-07				SPRG_16520	-7.87986	4.25784	4.44089e-16
SPRG_18404	5.44543	2.52622	0.000976563				SPRG_20342	5.92225	2.95811	6.10352e-05
SPRG_05362	6.57649	3.67558	1.19209e-07				SPRG_09121	2.19407	4.15006	0.000471987
SPRG_06087	-2.22217	7.43627	9.53873e-41				SPRG_19118	6.82804	3.87513	5.7742e-08
SPRG_18156	7.85792	4.96597	1.05818e-16				SPRG_19153	2.73221	4.63229	4.03932e-07
SPRG_11960	5.91171	3.00184	6.10352e-05				SPRG_02719	7.44193	4.49345	2.6148e-12
SPRG_00152	6.19469	3.28914	7.62939e-06				SPRG_17060	5.47929	2.50642	0.000976563
SPRG_00645	6.93313	4.03556	1.53668e-08				SPRG_19083	-2.23365	5.48515	1.34325e-13
SPRG_03902	7.65161	4.75871	2.35367e-14				SPRG_00363	8.40438	5.45996	3.79889e-22
SPRG_03866	6.52424	3.92602	5.7742e-08				SPRG_17100	-6.30615	2.67192	7.62939e-06
SPRG_03659	2.80324	5.42065	8.09069e-12				SPRG_07962	6.42367	3.46661	5.72205e-06
SPRG_19248	6.07158	3.16425	1.52588e-05				SPRG_19429	6.64655	3.69192	8.04663e-07
SPRG_11393	2.88305	3.66143	0.000156522				SPRG_07718	-2.25978	4.14212	5.29958e-06
SPRG_17224	7.31769	4.42291	1.95541e-11				SPRG_12061	6.0776	3.11592	0.000144958
SPRG_08775	-2.56391	5.00119	1.28439e-10				SPRG_07667	4.91574	5.83768	4.74093e-24
SPRG_07177	-2.85514	3.47425	3.5882e-05				SPRG_04512	-4.99299	4.22193	3.55271e-15
SPRG_06271	5.73766	2.82466	0.000244141				SPRG_14241	5.45596	2.48256	0.000976563
SPRG_12187	7.66276	4.76991	1.19904e-14				SPRG_04141	6.06293	3.10103	0.000144958
SPRG_04786	3.65465	3.4415	0.000221252				SPRG_01885	5.45489	2.48146	0.000976563
SPRG_17082	-3.64428	3.61418	4.17233e-07				SPRG_09601	7.0922	4.14143	1.07684e-09
SPRG_12743	6.49322	3.5914	2.38419e-07				SPRG_04096	10.2674	7.3261	9.51793e-80
SPRG_05175	5.52311	2.60568	0.000976563				SPRG_01229	-3.44317	3.51018	8.67993e-07
SPRG_17535	5.91171	3.00184	6.10352e-05				SPRG_00889	-3.41349	2.99461	2.09808e-05
SPRG_14449	-3.73903	5.33117	1.42388e-19				SPRG_10383	6.82598	3.87305	5.7742e-08
SPRG_06072	5.54189	2.62488	0.000488281				SPRG_05005	-3.70527	4.83179	7.15743e-18
SPRG_13716	-4.05698	3.82758	2.98023e-08				SPRG_19226	4.31298	3.95456	2.46335e-07
SPRG_13940	3.60258	6.22713	3.14721e-26				SPRG_00282	6.74562	3.79196	2.16067e-07
SPRG_16333	2.22215	5.15029	1.02899e-07				SPRG_09633	-4.68663	4.25304	1.77636e-15
SPRG_05546	6.79165	3.89286	7.45058e-09				SPRG_14825	-3.99279	7.7495	1.90536e-135
SPRG_16432	5.71448	2.80102	0.000244141				SPRG_12402	7.78173	4.835	1.18794e-14
SPRG_00081	-5.11212	4.82637	7.04731e-18				SPRG_01155	7.93299	4.98692	2.25622e-16
SPRG_21452	2.9268	3.45734	0.000855446				SPRG_03672	-3.48846	3.67862	1.30851e-07
SPRG_08031	3.77659	3.39621	0.000221252				SPRG_20823	3.84843	4.97511	4.96465e-12
SPRG_17153	-2.33989	5.77333	5.72506e-15				SPRG_19050	5.48349	2.51072	0.000976563
SPRG_21151	5.5561	2.63939	0.000488281				SPRG_12805	-4.17677	4.36139	6.10623e-15
SPRG_05733	-3.38738	4.4786	6.98108e-11				SPRG_06469	-5.55397	3.64529	1.16415e-10
SPRG_14193	-3.23643	2.8708	0.000518799				SPRG_18404	5.39706	2.42225	0.000976563
SPRG_06989	-2.58705	4.27884	4.4337e-07				SPRG_02028	5.85656	2.89129	6.10352e-05
SPRG_20619	-3.35157	4.00443	3.6729e-08				SPRG_07929	-2.99588	2.57368	0.000976563
SPRG_00897	2.1104	4.80796	5.37832e-06				SPRG_05362	8.54378	5.59976	9.90481e-25
SPRG_03382	5.1325	2.72561	0.000488281				SPRG_06087	-3.41635	7.10495	1.70077e-72
SPRG_20705	7.20851	4.31301	1.45519e-10				SPRG_11793	6.97476	4.02309	7.91624e-09
SPRG_17630	7.14561	4.24967	5.52973e-10				SPRG_07817	5.84273	2.87722	0.00012207
SPRG_18610	6.47666	3.57465	2.38419e-07				SPRG_18156	9.98395	7.04237	5.01339e-66
SPRG_17712	5.69881	2.78505	0.000244141				SPRG_20391	9.09561	6.15281	2.31545e-35
SPRG_06616	-4.14957	2.96686	1.52588e-05				SPRG_11960	6.96278	4.01101	7.91624e-09
SPRG_02224	-2.51684	7.54235	7.80605e-53				SPRG_00152	7.54702	4.59913	2.26663e-12
SPRG_04120	3.6501	5.29937	3.52457e-14				SPRG_21621	6.92273	3.97064	1.53668e-08
SPRG_14305	-2.61636	3.78655	5.94761e-05				SPRG_00645	9.09372	6.15092	2.31545e-35
SPRG_01896	-2.19793	8.3836	3.62716e-76				SPRG_03902	9.56953	6.62747	1.05804e-49
SPRG_01589	5.4664	2.54769	0.000976563				SPRG_03866	8.15856	5.54817	7.21844e-24
SPRG_15065	3.24341	3.89565	1.52364e-05				SPRG_09534	2.39182	3.86678	0.00087791
SPRG_13573	-4.01166	3.06356	7.62939e-05				SPRG_03659	2.78561	5.4986	4.02652e-12
SPRG_21020	-2.02047	4.10718	0.000191076				SPRG_01963	7.19375	4.24371	2.83762e-10
SPRG_01871	-2.53	6.06128	9.34685e-20				SPRG_19248	7.96339	5.01744	5.99564e-17
SPRG_13184	-2.28452	7.30682	3.07478e-39				SPRG_08671	6.38152	3.42396	1.09673e-05
SPRG_07395	-2.09584	6.70493	4.89847e-23				SPRG_00879	-3.14072	6.86484	3.49924e-55
SPRG_00513	7.49571	4.60198	6.82121e-13				SPRG_01459	5.94908	2.98538	0.000274658
SPRG_12330	-3.93836	6.30025	1.55221e-39				SPRG_22245	-2.68708	7.87602	4.73361e-88
SPRG_02977	5.90405	2.99404	6.10352e-05				SPRG_17224	9.17867	6.23603	1.18513e-37
SPRG_18104	7.21919	4.32376	1.45519e-10				SPRG_08775	-3.37431	4.74212	3.11475e-15
SPRG_10445	-2.34651	3.51052	0.000910521				SPRG_07177	-5.22323	3.11239	2.38419e-07
SPRG_13696	2.37756	4.67097	3.38883e-06				SPRG_06271	6.63243	3.67766	8.04663e-07
SPRG_20454	6.41026	3.50748	9.53674e-07				SPRG_01682	-3.08073	5.19581	1.23616e-17
SPRG_04125	5.9846	3.07592	3.05176e-05				SPRG_12187	9.51279	6.57066	1.09189e-47
SPRG_08340	2.27725	4.09265	0.000195126				SPRG_17082	-3.68942	3.46051	2.16067e-07
SPRG_07831	5.58515	2.66907	0.000488281				SPRG_19120	-2.20043	4.79505	7.55583e-09
SPRG_02899	5.59893	2.68314	0.000488281				SPRG_05639	5.77237	2.80558	0.00012207
SPRG_20006	-2.40769	3.47425	0.000277162				SPRG_05175	7.54023	4.5923	4.35563e-12
SPRG_12316	-5.76689	4.5196	8.88178e-16				SPRG_16323	6.1092	3.14799	0.000144958
SPRG_22343	-2.8288	3.12593	0.000728607				SPRG_14449	-3.94913	5.16035	2.7089e-23
SPRG_09397	-2.31148	4.64355	1.38434e-07				SPRG_06072	6.67438	3.72003	4.17233e-07
SPRG_04431	-5.89953	4.81018	2.1684e-19				SPRG_13716	-5.69985	3.58187	4.65661e-10
SPRG_07620	2.35235	4.02582	0.000324063				SPRG_13940	2.90997	5.68017	3.77738e-14
SPRG_08371	7.23218	4.33684	1.45519e-10				SPRG_16333	2.8189	5.77375	5.05683e-15
SPRG_03406	-4.02238	2.7505	6.10352e-05				SPRG_18320	-3.89848	7.44758	1.37322e-106
SPRG_04016	7.88543	4.99361	5.37764e-17				SPRG_06341	6.13613	3.17532	7.62939e-05
SPRG_03157	8.82602	5.93713	4.22621e-32				SPRG_01168	3.84618	3.51018	3.5882e-05
SPRG_20912	8.41901	5.52907	5.75149e-25				SPRG_02420	2.47898	4.04103	0.000116842
SPRG_12062	-3.06732	6.49894	8.51056e-35				SPRG_05546	7.19664	4.24661	2.83762e-10
SPRG_00554	5.41698	2.4971	0.000976563				SPRG_16432	6.86836	3.9158	2.98023e-08
SPRG_08039	-3.92707	3.57813	8.04663e-07				SPRG_00081	-4.78609	4.67527	1.35525e-20
SPRG_09441	-2.94307	5.76902	3.20781e-20				SPRG_04520	-2.84705	2.83843	0.000728607
SPRG_19593	4.92557	8.74906	1.18108e-180				SPRG_09014	-2.10661	5.25672	9.94151e-11
SPRG_11837	7.58472	4.69147	9.05942e-14				SPRG_11631	-3.00967	3.39345	5.64754e-06
SPRG_11695	-4.13995	3.85797	1.53668e-08				SPRG_21452	3.99001	4.56234	8.22546e-10
SPRG_08145	4.68868	6.04135	5.8907e-28				SPRG_05727	5.61375	2.64383	0.000488281
SPRG_09764	-4.09611	8.57138	2.85894e-194				SPRG_02128	-2.67587	6.08761	2.56826e-26
SPRG_07520	2.76286	3.96065	5.94761e-05				SPRG_08031	5.22329	4.9036	3.28574e-14
SPRG_12517	6.38172	3.4786	9.53674e-07				SPRG_17153	-2.34155	5.66108	2.65471e-16
SPRG_20448	7.22604	4.33066	1.45519e-10				SPRG_21151	5.64033	2.67096	0.000488281
SPRG_14315	5.41579	2.49588	0.000976563				SPRG_05733	-3.94037	4.27309	1.17861e-12
SPRG_17088	2.57841	5.80412	7.23723e-14				SPRG_16671	-2.02289	5.5774	1.99188e-12
SPRG_02007	3.5048	5.68543	1.69775e-17				SPRG_14193	-3.3354	2.71631	0.000274658
SPRG_15340	10.4989	7.6122	4.97963e-101				SPRG_06989	-3.80574	3.97181	7.45786e-11
SPRG_09037	6.54123	3.63994	1.19209e-07				SPRG_20631	6.57847	3.62314	1.54972e-06
SPRG_11757	7.48204	4.58824	1.33582e-12				SPRG_03382	6.28289	3.88717	5.7742e-08
SPRG_05753	6.40665	3.50383	9.53674e-07				SPRG_20705	7.96188	5.01593	5.99564e-17
SPRG_20527	-2.07057	4.52201	5.6141e-06				SPRG_17630	10.4291	7.48791	1.75581e-89
SPRG_03707	-2.64856	4.01217	3.46545e-06				SPRG_16443	-2.69531	5.21388	8.00419e-15
SPRG_17689	5.97975	3.07099	3.05176e-05				SPRG_02021	-2.02417	4.36851	3.38883e-06
SPRG_12251	-2.40157	8.14039	3.5992e-74				SPRG_03050	-4.02194	5.02778	2.74216e-21
SPRG_22068	2.54233	3.90999	0.000324914				SPRG_18610	8.43031	5.48597	1.01517e-22
SPRG_04477	6.33876	3.43512	1.90735e-06				SPRG_17712	6.23786	3.27846	4.00543e-05
SPRG_07173	7.02011	5.41141	1.40786e-21				SPRG_06616	-4.26647	2.79944	7.62939e-06
SPRG_13360	3.71848	4.86178	6.40187e-11				SPRG_02224	-5.38537	7.12295	1.66327e-111
SPRG_07014	6.68535	3.78555	2.98023e-08				SPRG_04120	3.17473	4.95022	3.16324e-10
SPRG_17574	3.37904	4.80325	3.89139e-10				SPRG_14305	-4.34514	3.43587	7.45058e-09
SPRG_11232	5.48022	2.56182	0.000976563				SPRG_01896	-3.01353	8.10643	1.89845e-121
SPRG_07466	-2.34274	4.10033	2.43426e-05				SPRG_01589	7.54124	4.59331	4.35563e-12
SPRG_04051	4.45968	2.88117	0.000976563				SPRG_03498	-3.58037	5.17988	5.86448e-21
SPRG_06430	5.79406	2.8821	0.00012207				SPRG_16463	6.6707	3.71631	4.17233e-07
SPRG_08658	-3.07077	3.25403	0.000221252				SPRG_15065	3.15261	3.90155	3.39532e-05
SPRG_05034	-5.39313	8.36821	9.89056e-210				SPRG_13573	-3.27359	2.99461	4.00543e-05
SPRG_14356	5.53419	2.617	0.000488281				SPRG_05411	2.50816	6.07506	1.20055e-15
SPRG_12954	-2.82513	5.43544	1.0327e-15				SPRG_01006	-2.13921	3.31823	0.000910521
SPRG_09498	2.9764	4.0343	1.93012e-05				SPRG_21020	-3.28004	3.74441	6.93835e-08
SPRG_00696	-3.17563	6.30726	1.53567e-31				SPRG_04272	6.20262	3.24274	4.00543e-05
SPRG_05485	2.34649	4.78555	7.28843e-07				SPRG_01871	-2.93247	5.86437	5.06836e-26
SPRG_03371	2.62082	9.53829	1.77965e-170				SPRG_13184	-2.66551	7.11181	5.30946e-52
SPRG_12309	-2.40456	3.92556	6.61877e-05				SPRG_13632	7.96358	5.01763	5.99564e-17
SPRG_04294	-4.0542	3.14795	4.00543e-05				SPRG_06682	6.62151	3.66663	8.04663e-07
SPRG_05050	8.73833	5.84923	4.7894e-30				SPRG_07395	-3.74536	6.30599	6.00834e-47
SPRG_05531	2.51376	5.86807	8.63e-14				SPRG_08037	6.19431	3.23432	7.62939e-05
SPRG_10035	4.68792	4.83657	8.1371e-13				SPRG_00513	9.32915	6.38675	2.98237e-42
SPRG_11942	-2.94842	4.44245	1.36805e-08				SPRG_12330	-4.45225	6.10575	6.44988e-49
SPRG_06238	-2.42854	5.70041	2.54496e-15				SPRG_20376	-4.52195	2.00302	0.000976563
SPRG_06855	-5.89729	2.61475	0.00012207				SPRG_04134	6.49615	3.53992	2.98023e-06
SPRG_08549	-5.24493	2.81878	3.05176e-05				SPRG_02977	6.47415	3.51767	5.72205e-06
SPRG_05623	-2.08288	4.32134	4.19342e-05				SPRG_18104	6.7887	3.83543	1.11759e-07
SPRG_11444	-2.52525	3.44912	0.000277162				SPRG_13696	2.5618	4.92327	6.02754e-08
SPRG_10214	2.76559	4.42452	2.82888e-06				SPRG_20454	6.18467	3.22454	7.62939e-05
SPRG_18857	-2.08426	6.65698	5.68297e-22				SPRG_07008	3.75544	3.42168	0.000121117
SPRG_08077	-2.67317	7.24421	4.31937e-47				SPRG_12508	5.49289	2.52034	0.000976563
SPRG_18048	-2.54423	5.85067	1.28164e-17				SPRG_04125	7.2796	4.33013	7.45786e-11
SPRG_16020	4.32579	3.78956	5.64754e-06				SPRG_17022	2.87482	4.36466	1.63612e-06
SPRG_07742	5.90234	2.9923	6.10352e-05				SPRG_01549	6.69445	3.74029	4.17233e-07
SPRG_12795	3.97823	7.08925	2.10963e-50				SPRG_08340	3.22157	5.04529	1.28439e-10
SPRG_02964	5.50182	2.58392	0.000976563				SPRG_03346	5.46873	2.49562	0.000976563
SPRG_01361	-2.82074	4.43735	2.45798e-08				SPRG_02899	6.48937	3.53307	2.98023e-06
SPRG_05471	4.28871	4.93147	9.0845e-13				SPRG_12316	-7.93695	4.31516	1.11022e-16
SPRG_09681	6.15145	3.2453	7.62939e-06				SPRG_08823	-2.67389	4.79944	1.82677e-11
SPRG_14545	7.61764	4.72456	4.61853e-14				SPRG_20020	6.00786	3.04511	0.000274658
SPRG_17024	2.56483	4.90838	5.26483e-08				SPRG_16329	5.6975	2.72927	0.000244141
SPRG_04778	-2.7131	3.16811	0.000728607				SPRG_22343	-2.72427	3.01744	0.000402451
SPRG_13476	3.82116	6.32178	7.48585e-29				SPRG_09397	-5.09617	4.19247	3.55271e-15
SPRG_05453	2.17214	4.28205	0.000116167				SPRG_04431	-8.22788	4.60718	5.42101e-20
SPRG_02433	5.68197	2.76788	0.000244141				SPRG_00887	-2.42419	6.76062	1.30066e-35
SPRG_00226	6.3768	3.47362	9.53674e-07				SPRG_08371	8.6694	5.7257	2.51775e-27
SPRG_10047	-2.23894	8.78494	5.36243e-103				SPRG_03406	-4.13947	2.58391	3.05176e-05
SPRG_08270	2.37146	4.08411	0.000195126				SPRG_19761	8.31557	5.37088	1.02214e-20
SPRG_03202	4.72599	7.36741	6.99808e-69				SPRG_04016	10.036	7.09452	1.97682e-67
SPRG_22346	4.61599	5.96331	5.05491e-26				SPRG_04116	2.95428	7.56267	2.11428e-50
SPRG_11025	-2.80799	6.4217	3.63134e-29				SPRG_07982	6.14677	3.18611	7.62939e-05
SPRG_19089	8.4724	5.58262	8.82918e-25				SPRG_03157	9.52775	6.58563	2.90528e-48
SPRG_09906	-3.33014	3.08329	0.000144958				SPRG_12062	-4.22495	6.23066	2.401e-50
SPRG_04926	5.76068	4.42902	3.81988e-11				SPRG_10592	-2.90612	7.60601	2.03013e-82
SPRG_02122	-3.95521	7.57929	4.20089e-95				SPRG_00554	6.21657	3.25688	4.00543e-05
SPRG_01662	6.55108	3.6499	1.19209e-07				SPRG_08039	-6.92443	3.29661	2.98023e-08
SPRG_07328	2.95697	6.5708	1.37521e-26				SPRG_06016	-2.70591	3.39984	4.92334e-05
SPRG_01129	-2.38972	5.33615	9.32627e-12				SPRG_04157	-3.38228	4.97511	2.26432e-17
SPRG_11005	-4.68554	4.30813	5.11591e-12				SPRG_09441	-4.01306	5.50103	4.78339e-29
SPRG_17019	2.25642	3.95129	0.00087791				SPRG_11399	6.18403	3.22389	7.62939e-05
SPRG_02637	-2.09186	7.58813	2.21105e-41				SPRG_11837	8.76093	5.81744	3.45074e-28
SPRG_02909	6.78378	3.88492	7.45058e-09				SPRG_16639	5.43659	2.46273	0.000976563
SPRG_10778	-3.75637	2.34877	0.000976563				SPRG_11695	-7.21514	3.58951	4.65661e-10
SPRG_07564	5.42296	2.50322	0.000976563				SPRG_05342	4.09482	4.1442	1.23313e-07
SPRG_21704	5.87471	2.9642	6.10352e-05				SPRG_08145	4.00948	5.48829	2.26449e-17
SPRG_20695	6.95454	7.32199	3.70554e-78				SPRG_13849	-3.21981	6.26063	1.89773e-38
SPRG_09951	2.7655	3.92784	5.94761e-05				SPRG_04799	-4.07722	2.03171	0.000976563
SPRG_20753	7.44407	4.55005	2.6148e-12				SPRG_09764	-5.18172	8.3493	1.30078e-259
SPRG_00957	2.37184	4.6341	1.96465e-06				SPRG_19181	-3.4587	4.45885	4.29018e-13
SPRG_03238	-2.75837	3.09549	0.000728607				SPRG_07520	4.15452	5.37486	1.52005e-16
SPRG_16920	7.58498	4.69174	9.05942e-14				SPRG_12517	7.83961	4.89314	3.17628e-15
SPRG_18874	6.5797	3.67883	1.19209e-07				SPRG_11474	-3.98014	2.2772	0.000244141
SPRG_00082	-3.31683	4.95687	7.65106e-14				SPRG_22264	-2.39297	5.36555	5.62874e-14
SPRG_11792	2.54712	6.02689	8.58862e-16				SPRG_10207	-2.36823	4.7742	1.37652e-09
SPRG_05101	7.44348	4.54946	2.6148e-12				SPRG_10875	5.4719	2.49887	0.000976563
SPRG_10488	2.62156	3.52802	0.000855446				SPRG_07195	3.43755	5.7945	1.51133e-18
SPRG_04984	10.6302	7.74358	7.30806e-110				SPRG_20448	7.57337	4.62562	2.26663e-12
SPRG_19717	5.66695	2.75256	0.000244141				SPRG_04180	-2.25874	4.36407	4.03932e-07
SPRG_12565	-2.45672	5.04754	2.68907e-10				SPRG_14315	5.50017	2.52778	0.000976563
SPRG_04253	-2.00041	7.07741	3.04769e-27				SPRG_03813	6.02237	3.05984	0.000274658
SPRG_06404	-2.5279	7.88705	1.5684e-67				SPRG_17088	4.19154	7.41646	1.88629e-63
SPRG_01803	-2.17773	4.07756	6.96017e-05				SPRG_17663	6.03673	3.07443	0.000144958
SPRG_04318	-2.37111	3.72352	0.000179991				SPRG_00734	-2.50871	4.82469	7.33532e-11
SPRG_09020	3.91156	3.10114	0.000274658				SPRG_02007	2.04919	4.44992	9.84888e-05
SPRG_00655	6.64401	3.7438	5.96046e-08				SPRG_14097	3.89009	3.71119	5.64754e-06
SPRG_01908	4.66882	3.70824	1.54972e-06				SPRG_06281	-2.59375	3.96517	1.38261e-06
SPRG_15703	-4.56308	2.62151	0.00012207				SPRG_15340	11.8239	8.88334	5.57933e-232
SPRG_20530	6.54726	3.64604	1.19209e-07				SPRG_09037	7.87182	4.92549	8.47412e-16
SPRG_03961	2.85718	6.25783	5.99473e-21				SPRG_11757	10.3122	7.37092	1.93439e-81
SPRG_00312	2.82185	8.48003	8.05535e-91				SPRG_05753	8.50673	5.5626	3.72436e-24
SPRG_18794	7.86254	4.97062	1.05818e-16				SPRG_08533	6.55421	3.59862	1.54972e-06
SPRG_05262	-2.80905	5.76724	2.67096e-19				SPRG_02817	6.31059	3.35214	2.09808e-05
SPRG_18370	6.00704	3.09872	3.05176e-05				SPRG_20527	-2.00465	4.43897	3.38569e-06
SPRG_20112	-3.21848	7.81673	6.45859e-89				SPRG_07366	5.86544	2.90033	6.10352e-05
SPRG_03581	-3.61843	6.32653	1.08882e-36				SPRG_19460	6.69987	3.74577	4.17233e-07
SPRG_05414	-5.93566	2.65376	0.00012207				SPRG_01906	-3.56527	4.23335	8.36309e-12
SPRG_06475	-2.35448	7.09468	7.58613e-36				SPRG_08798	-3.26249	2.75667	0.000274658
SPRG_01967	-4.00617	3.68906	1.11759e-07				SPRG_17689	6.37249	3.41482	1.09673e-05
SPRG_21594	5.53198	2.61475	0.000488281				SPRG_12251	-4.25665	7.7609	3.71029e-145
SPRG_19984	-3.31438	6.14805	6.70325e-30				SPRG_06342	-2.10467	5.76771	8.67603e-15
SPRG_10463	6.69369	6.12017	3.6838e-35				SPRG_04477	7.02426	4.07298	4.07454e-09
SPRG_01934	5.76614	2.85367	0.00012207				SPRG_16983	5.93458	2.97064	6.10352e-05
SPRG_16105	6.82632	3.92784	3.72529e-09				SPRG_19073	5.98804	3.02497	0.000274658
SPRG_17253	2.81432	5.36263	1.18282e-11				SPRG_20623	-2.39954	4.35214	1.21153e-07
SPRG_05091	5.61049	2.69495	0.000488281				SPRG_11111	-3.39114	4.08743	1.61833e-09
SPRG_01312	-2.90137	5.7429	1.03879e-19				SPRG_07173	7.67847	6.1226	1.66733e-34
SPRG_20714	6.15289	3.24676	7.62939e-06				SPRG_06540	2.46617	4.59685	3.38883e-06
SPRG_14688	3.36004	5.2582	1.00986e-12				SPRG_13360	5.75806	6.95865	1.57119e-55
SPRG_07835	-3.6956	3.33923	1.09673e-05				SPRG_07014	7.13522	4.18476	5.52973e-10
SPRG_17246	2.1472	4.28702	0.000116167				SPRG_17561	-2.66248	4.38675	5.80532e-09
SPRG_13511	-2.33861	5.77168	5.72506e-15				SPRG_03373	-2.63087	6.88918	5.13634e-44
SPRG_11049	2.84764	3.7505	8.79765e-05				SPRG_11232	7.97332	5.02741	5.99564e-17
SPRG_07330	6.58184	3.68099	1.19209e-07				SPRG_04051	5.49761	3.97064	2.46335e-07
SPRG_06078	7.50868	4.61503	6.82121e-13				SPRG_06610	-2.69415	4.66084	7.63814e-11
SPRG_16211	-5.95929	5.77194	3.76158e-37				SPRG_06430	6.65682	3.70229	4.17233e-07
SPRG_10479	-5.30739	5.60682	3.38964e-31				SPRG_04589	6.2335	3.27404	4.00543e-05
SPRG_07438	4.33525	3.22694	0.000144958				SPRG_02346	-2.84323	7.38988	1.35367e-68
SPRG_11164	7.1503	4.25439	5.52973e-10				SPRG_08658	-2.78903	3.16854	6.60419e-05
SPRG_11306	-4.71665	6.64472	2.97673e-59				SPRG_05034	-4.66819	8.23345	5.69143e-220
SPRG_05907	8.12227	5.23137	3.09167e-20				SPRG_14356	6.93122	3.97919	1.53668e-08
SPRG_14714	-6.90018	3.62992	7.45058e-09				SPRG_12954	-4.83979	5.09138	1.61559e-27
SPRG_18485	-3.76152	6.13067	6.03805e-34				SPRG_09498	5.40826	6.48228	1.56364e-39
SPRG_16717	-4.18402	5.2484	1.02214e-20				SPRG_00696	-4.34703	6.04372	1.44179e-46
SPRG_02660	5.67298	2.75871	0.000244141				SPRG_00826	6.1388	3.17802	7.62939e-05
SPRG_06396	-2.60979	5.64272	5.77092e-16				SPRG_00133	-2.78632	4.80492	1.25967e-12
SPRG_13802	6.15217	3.24603	7.62939e-06				SPRG_02129	5.41696	2.44263	0.000976563
SPRG_04409	5.43128	2.51174	0.000976563				SPRG_07858	-2.09566	5.57804	4.40331e-13
SPRG_11191	8.01287	5.12156	9.21572e-19				SPRG_03419	6.57405	3.61867	1.54972e-06
SPRG_06304	2.04628	4.26127	0.000471987				SPRG_14013	5.85818	2.89294	6.10352e-05
SPRG_17603	8.02705	5.1358	9.21572e-19				SPRG_04294	-4.15416	2.98306	1.90735e-06
SPRG_03613	-2.0407	6.47393	5.26534e-19				SPRG_12266	6.0353	3.07298	0.000144958
SPRG_09410	5.87993	2.96951	6.10352e-05				SPRG_05050	9.77225	6.83045	3.79978e-57
SPRG_22161	2.15817	5.47642	5.15395e-09				SPRG_05531	2.23194	5.70569	5.97421e-11
SPRG_01800	6.37372	3.4705	9.53674e-07				SPRG_10035	4.69271	4.9387	1.38213e-13
SPRG_12017	5.58195	2.6658	0.000488281				SPRG_18421	5.69388	2.72558	0.000244141
SPRG_08809	-5.64373	4.61503	5.55112e-17				SPRG_14768	6.527	3.57111	2.98023e-06
SPRG_13163	7.67857	4.7858	1.19904e-14				SPRG_09041	6.78104	3.8277	1.11759e-07
SPRG_04882	-2.09507	3.86131	0.000535053				SPRG_01822	5.77751	2.81081	0.00012207
SPRG_17458	-2.18621	4.41385	9.2477e-06				SPRG_11942	-4.51648	4.13483	2.84217e-14
SPRG_05381	6.15863	3.25258	7.62939e-06				SPRG_06238	-2.99988	5.47268	1.32141e-20
SPRG_20474	6.82316	3.92465	3.72529e-09				SPRG_06855	-6.07334	2.43587	6.10352e-05
SPRG_10251	5.42176	2.502	0.000976563				SPRG_18595	-4.41607	5.31991	2.74425e-28
SPRG_19512	-4.17288	6.52517	2.11958e-49				SPRG_02699	-3.65537	5.0276	1.09974e-19
SPRG_03410	5.96263	3.05359	3.05176e-05				SPRG_08549	-6.2531	2.61817	1.52588e-05
SPRG_06716	3.99651	4.24494	1.23313e-07				SPRG_05623	-3.02906	4.0129	1.04792e-08
SPRG_12286	-2.55848	5.06025	1.5536e-10				SPRG_20854	-5.04262	4.74941	8.47033e-22
SPRG_15698	-6.6764	6.84515	8.63617e-78				SPRG_17968	-2.12966	4.82058	2.24892e-08
SPRG_12083	6.27547	3.37101	1.90735e-06				SPRG_02218	2.87713	4.1559	7.42753e-06
SPRG_14763	3.2453	5.14071	1.82677e-11				SPRG_11444	-4.54584	3.06642	4.76837e-07
SPRG_02782	6.11576	3.20909	1.52588e-05				SPRG_16276	2.03305	7.06268	6.9686e-23
SPRG_15949	6.76698	3.86796	7.45058e-09				SPRG_08132	5.72171	2.75395	0.000244141
SPRG_06684	-3.21697	3.51416	1.94311e-05				SPRG_18857	-3.83219	6.24629	5.06267e-46
SPRG_01397	5.6477	2.73291	0.000244141				SPRG_02820	6.00201	3.03917	0.000274658
SPRG_00406	2.8043	6.20056	9.34685e-20				SPRG_15535	-5.83683	2.19548	0.000244141
SPRG_08146	5.45362	2.53461	0.000976563				SPRG_08077	-3.90152	6.94492	9.88166e-76
SPRG_06334	6.07916	3.17195	1.52588e-05				SPRG_09135	-3.0413	3.73204	7.66013e-07
SPRG_02411	-3.07819	7.00803	1.0995e-48				SPRG_03049	-2.15925	4.79395	2.24892e-08
SPRG_06192	-2.25903	4.22435	8.36458e-06				SPRG_05473	6.43347	3.47653	5.72205e-06
SPRG_06257	6.69624	3.79655	2.98023e-08				SPRG_10884	-2.70315	7.59243	3.04778e-73
SPRG_06162	-3.78421	7.89484	2.49078e-113				SPRG_18048	-3.6205	5.55794	1.60187e-27
SPRG_20080	-2.3814	5.6692	4.2635e-14				SPRG_11769	-3.18376	3.15487	6.60419e-05
SPRG_10136	-2.17866	5.28151	4.06796e-10				SPRG_16020	6.42255	5.95249	6.38797e-29
SPRG_13262	3.22341	8.35263	8.05549e-97				SPRG_21326	5.43442	2.46051	0.000976563
SPRG_06629	2.21394	4.66825	5.6141e-06				SPRG_18888	-4.51026	2.5961	3.05176e-05
SPRG_04750	6.59195	3.6912	1.19209e-07				SPRG_02821	5.85413	2.88882	6.10352e-05
SPRG_03200	-2.25574	3.7093	0.000179991				SPRG_07742	6.87157	3.91904	2.98023e-08
SPRG_11154	5.86772	2.95709	6.10352e-05				SPRG_12795	2.82695	6.11071	1.88412e-18
SPRG_17405	7.06731	4.1708	2.09548e-09				SPRG_18318	7.24538	4.29568	7.45786e-11
SPRG_17655	7.59401	4.70081	9.05942e-14				SPRG_19016	6.44913	3.49237	5.72205e-06
SPRG_01261	7.25796	6.1538	4.92094e-36				SPRG_02964	6.89027	3.93791	2.98023e-08
SPRG_12362	-6.1316	6.40056	5.09789e-57				SPRG_01361	-4.95428	4.08527	5.68434e-14
SPRG_15738	3.01165	3.55653	0.000488281				SPRG_05471	5.06784	5.79648	4.23392e-24
SPRG_06965	5.56908	2.65266	0.000488281				SPRG_12465	-3.82621	2.04659	0.000976563
SPRG_17704	4.30067	5.60184	8.80794e-20				SPRG_05445	-3.30541	3.18611	5.72205e-06
SPRG_03381	2.54436	6.52036	1.49635e-21				SPRG_09681	10.1244	7.183	2.59245e-72
SPRG_16854	3.638	3.22472	0.000144958				SPRG_14545	7.45375	4.50534	1.33582e-12
SPRG_03963	3.02458	7.2395	1.98605e-42				SPRG_04778	-4.33757	2.83243	3.8147e-06
SPRG_01977	2.23153	6.89123	3.11822e-23				SPRG_20021	5.43876	2.46495	0.000976563
SPRG_04718	-2.48766	4.79829	5.20569e-09				SPRG_02433	7.42128	4.47268	2.6148e-12
SPRG_16338	5.21233	4.66253	4.35563e-12				SPRG_00226	7.14088	4.19046	5.52973e-10
SPRG_05094	5.95193	3.04272	3.05176e-05				SPRG_10047	-2.67189	8.57906	1.161e-141
SPRG_08697	3.26484	3.69655	8.79765e-05				SPRG_01872	-3.58275	6.81217	4.85331e-63
SPRG_05650	-3.28864	3.06687	0.000144958				SPRG_09562	5.54098	3.86384	1.11759e-07
SPRG_12458	6.69772	3.79804	2.98023e-08				SPRG_07482	6.8297	3.8768	5.7742e-08
SPRG_22049	-9.93181	6.67219	4.63651e-69				SPRG_08270	3.93467	5.63512	2.87233e-18
SPRG_18973	7.15927	4.26343	5.52973e-10				SPRG_17523	5.86866	2.9036	6.10352e-05
SPRG_02358	2.02489	7.09331	3.88466e-23				SPRG_07700	-2.66069	8.8072	5.07431e-164
SPRG_13322	-3.07286	6.86511	6.39895e-44				SPRG_03202	5.67798	8.4173	1.90459e-148
SPRG_09757	-2.50713	3.75461	0.000103716				SPRG_22346	2.44711	4.00835	0.000195126
SPRG_09390	6.34066	3.43703	1.90735e-06				SPRG_11025	-3.97558	6.13709	8.10507e-45
SPRG_09608	3.71713	4.93169	1.03827e-11				SPRG_19089	10.5803	7.63923	2.60957e-98
SPRG_06617	7.74134	4.84887	3.10862e-15				SPRG_09906	-3.43281	2.9271	4.00543e-05
SPRG_19307	2.41426	6.32489	8.28733e-18				SPRG_17344	5.73234	2.76479	0.000244141
SPRG_00339	2.44585	5.38068	6.80259e-10				SPRG_04926	4.86374	3.59913	2.98023e-06
SPRG_02954	5.44191	2.52262	0.000976563				SPRG_03369	5.53701	2.56544	0.000488281
SPRG_07114	-3.13573	3.2955	0.000121117				SPRG_02122	-6.21053	7.31535	4.61649e-128
SPRG_21708	10.1571	7.27017	1.48756e-79				SPRG_19737	-2.45156	4.72881	6.8115e-10
SPRG_03385	-3.06595	6.07171	9.19193e-26				SPRG_05247	5.88622	2.92146	6.10352e-05
SPRG_01429	7.14236	4.24639	5.52973e-10				SPRG_19900	4.86831	3.67383	5.64754e-06
SPRG_12190	6.03695	3.12909	1.52588e-05				SPRG_01662	5.55309	2.58187	0.000488281
SPRG_00509	8.31926	5.42902	3.4328e-23				SPRG_00591	-2.56748	5.9275	1.68444e-22
SPRG_10473	6.19817	3.29268	3.8147e-06				SPRG_11005	-3.47657	4.2524	3.70832e-11
SPRG_06542	2.27989	4.74819	3.38569e-06				SPRG_17019	2.47586	4.23074	4.2277e-05
SPRG_05787	-3.10454	7.15156	3.12311e-54				SPRG_02637	-4.99828	7.09648	1.54138e-106
SPRG_21889	-2.12184	3.73811	0.000546113				SPRG_02909	8.2121	5.26707	2.0395e-20
SPRG_06403	5.69486	2.78103	0.000244141				SPRG_11827	-2.76361	4.25015	1.36805e-08
SPRG_12715	-2.06998	3.67016	0.000912234				SPRG_16217	-2.98624	2.83928	0.000144958
SPRG_11242	-2.04609	6.14512	1.28471e-15				SPRG_10778	-4.51442	2.12995	0.000488281
SPRG_16280	-2.24803	4.82953	5.71361e-08				SPRG_11743	-2.33025	5.08022	4.62857e-11
SPRG_12796	3.06844	6.30769	3.10628e-23				SPRG_14448	6.75086	3.79725	2.16067e-07
SPRG_22127	-2.04908	3.96597	0.000195126				SPRG_15964	6.06504	3.10317	0.000144958
SPRG_12642	-7.37124	4.10436	7.27596e-12				SPRG_07909	5.442	2.46827	0.000976563
SPRG_17396	-8.18607	8.34981	1.77053e-220				SPRG_21704	5.97542	3.01215	0.000274658
SPRG_12695	5.67598	2.76177	0.000244141				SPRG_00279	7.39085	4.44207	5.11591e-12
SPRG_15397	6.26021	3.35555	3.8147e-06				SPRG_17303	6.1348	3.17397	7.62939e-05
SPRG_07430	5.62611	2.71089	0.000488281				SPRG_20695	6.83269	7.30592	1.22791e-74
SPRG_08869	5.06743	3.04188	0.000518799				SPRG_04168	-3.83206	2.8082	7.62939e-05
SPRG_01600	-3.8008	5.26415	1.09974e-19				SPRG_03083	5.89885	2.93431	6.10352e-05
SPRG_20629	-3.62323	4.68959	4.29018e-13				SPRG_09951	3.59734	4.80208	3.15819e-10
SPRG_11545	2.5215	6.10003	3.62297e-16				SPRG_20753	9.28094	6.33846	8.20576e-41
SPRG_08283	2.07606	5.4407	1.34955e-08				SPRG_00957	2.70744	5.02459	7.55583e-09
SPRG_19313	7.66805	4.77523	1.19904e-14				SPRG_07130	-2.58887	7.43548	3.59057e-62
SPRG_20183	5.79856	3.88304	1.11759e-07				SPRG_03238	-3.73056	2.82296	7.62939e-05
SPRG_02807	-2.39018	4.93305	4.0421e-09				SPRG_18065	2.26027	6.27112	7.75804e-16
SPRG_06654	6.14929	3.24311	7.62939e-06				SPRG_16920	9.57428	6.63223	5.45211e-50
SPRG_03903	3.36577	3.79904	2.74405e-05				SPRG_18874	7.78407	4.83736	1.18794e-14
SPRG_04400	-2.60341	6.27768	6.89277e-24				SPRG_01723	5.51666	2.54464	0.000976563
SPRG_20464	9.68215	6.79468	6.57783e-57				SPRG_18893	6.99587	4.04436	7.91624e-09
SPRG_08931	-4.56222	2.30743	0.000976563				SPRG_00082	-5.44443	4.65212	2.71051e-20
SPRG_20840	6.85355	3.95531	5.7742e-08				SPRG_08846	-2.19021	5.34253	4.6981e-12
SPRG_11929	5.87993	2.96951	6.10352e-05				SPRG_11792	2.10758	5.72558	3.58622e-10
SPRG_03305	6.53738	3.63605	2.38419e-07				SPRG_05101	8.68966	5.746	1.29449e-27
SPRG_11806	9.05008	6.16165	1.08527e-37				SPRG_10488	3.10874	4.06825	1.29135e-05
SPRG_01790	7.53567	4.64216	3.48166e-13				SPRG_04984	11.6399	8.69926	6.97436e-205
SPRG_14753	2.37429	5.55991	9.62978e-11				SPRG_01702	6.11124	3.15006	0.000144958
SPRG_12306	-3.85226	4.81903	1.72492e-14				SPRG_19717	6.98406	4.03246	7.91624e-09
SPRG_01474	6.12018	3.21358	7.62939e-06				SPRG_18900	-2.96086	4.11097	1.70514e-08
SPRG_20864	3.20984	3.85175	2.74405e-05				SPRG_19976	-2.6419	4.17971	4.40594e-08
SPRG_05235	5.47102	2.55241	0.000976563				SPRG_04253	-3.74445	6.65594	4.37218e-60
SPRG_02775	2.87225	6.90838	4.46082e-32				SPRG_19995	-4.25211	6.70458	7.33256e-71
SPRG_18851	6.17712	3.27133	7.62939e-06				SPRG_04190	5.442	2.46827	0.000976563
SPRG_19391	5.29009	5.91068	2.10926e-27				SPRG_06404	-3.29462	7.63346	1.0991e-99
SPRG_08291	-4.31426	6.06903	1.65956e-36				SPRG_04318	-2.88111	3.50319	1.52364e-05
SPRG_10032	7.82243	4.93033	2.08167e-16				SPRG_07872	-3.47047	4.07914	2.15323e-10
SPRG_01112	6.00226	3.09386	3.05176e-05				SPRG_05477	6.77462	3.82123	1.11759e-07
SPRG_16509	6.98209	4.08492	7.91624e-09				SPRG_05157	-2.00616	5.88624	5.57963e-15
SPRG_02145	8.95806	7.04555	3.04418e-67				SPRG_16810	6.30882	3.35035	2.09808e-05
SPRG_13542	-2.17596	8.88504	1.45068e-105				SPRG_09020	6.66567	5.90961	8.13909e-29
SPRG_05757	7.32089	4.42613	1.95541e-11				SPRG_09996	-4.00765	2.8169	7.62939e-06
SPRG_00209	-3.37028	2.71827	0.000976563				SPRG_00655	8.24588	5.30096	1.41284e-19
SPRG_10345	6.5191	3.61757	2.38419e-07				SPRG_15703	-4.67716	2.45048	6.10352e-05
SPRG_03562	6.25016	3.34537	3.8147e-06				SPRG_20530	7.1883	4.23821	2.83762e-10
SPRG_21798	5.96016	3.05109	3.05176e-05				SPRG_00312	2.66018	8.42902	1.61685e-80
SPRG_11056	-3.26647	3.12909	7.62939e-05				SPRG_18794	6.42367	3.46661	5.72205e-06
SPRG_20439	-5.74478	7.76371	9.73012e-144				SPRG_05262	-3.54981	5.52765	1.10168e-26
SPRG_12440	10.4619	7.57512	2.20335e-98				SPRG_19584	5.4436	4.41797	2.15323e-10
SPRG_05955	7.18796	4.29232	2.83762e-10				SPRG_18370	7.68039	4.73319	1.64979e-13
SPRG_07448	-4.13583	2.92738	3.05176e-05				SPRG_20112	-2.80714	7.7466	2.19803e-86
SPRG_04058	6.36816	3.46488	9.53674e-07				SPRG_03581	-5.31347	6.05938	2.0881e-53
SPRG_00164	-3.47455	6.22259	3.77849e-33				SPRG_05414	-6.11178	2.47488	6.10352e-05
SPRG_13521	-3.3645	5.12731	3.41832e-15				SPRG_20226	5.64315	2.67383	0.000244141
SPRG_02737	2.1834	5.42016	5.24027e-09				SPRG_11880	-2.43056	5.10246	4.68976e-12
SPRG_16486	6.24545	3.3406	3.8147e-06				SPRG_01967	-6.18104	3.4268	7.45058e-09
SPRG_02285	3.45978	5.44912	2.76757e-15				SPRG_19329	6.25024	3.291	4.00543e-05
SPRG_00501	8.24028	5.34979	5.22778e-22				SPRG_04648	6.31531	3.35693	2.09808e-05
SPRG_04404	5.73766	2.82466	0.000244141				SPRG_06651	5.65995	2.69097	0.000244141
SPRG_01443	-4.20614	6.26379	4.25142e-41				SPRG_12568	-2.91371	3.85669	1.23313e-07
SPRG_16169	6.48753	3.58565	2.38419e-07				SPRG_21594	5.96719	3.00379	0.000274658
SPRG_01843	-2.13818	5.13678	5.04492e-09				SPRG_19984	-2.07905	6.25592	7.12069e-20
SPRG_02111	6.28796	3.38367	1.90735e-06				SPRG_10463	8.46663	7.97871	5.41262e-122
SPRG_10910	-3.10099	2.98008	0.000274658				SPRG_02651	3.05617	3.19948	0.000728607
SPRG_08577	7.38747	4.49311	5.11591e-12				SPRG_01139	-3.51241	2.80558	0.000144958
SPRG_20032	6.23191	3.32687	3.8147e-06				SPRG_01934	5.63845	2.66904	0.000488281
SPRG_08517	4.13272	4.07961	1.30851e-07				SPRG_16105	9.89525	6.95357	1.99456e-61
SPRG_14934	5.74626	2.83342	0.000244141				SPRG_17253	3.09313	5.71596	1.23584e-15
SPRG_01659	-3.04567	5.88901	4.70435e-23				SPRG_05091	7.06897	4.11803	2.09548e-09
SPRG_13274	6.22577	3.32065	3.8147e-06				SPRG_01312	-2.64367	5.66193	8.93015e-20
SPRG_04494	3.92375	4.13462	4.17698e-07				SPRG_18062	-4.09857	2.10317	0.000976563
SPRG_08543	-2.76017	7.55304	1.03742e-60				SPRG_05645	-3.30593	3.42624	3.03239e-06
SPRG_05222	-2.38347	3.94726	3.85582e-05				SPRG_05170	-2.93894	4.25368	1.51383e-09
SPRG_06904	-4.43845	4.55123	2.35367e-14				SPRG_14688	3.87141	5.84695	3.52445e-21
SPRG_21201	-4.20773	6.64064	7.65288e-53				SPRG_07835	-2.74062	3.33407	8.79765e-05
SPRG_13185	6.3337	3.42999	1.90735e-06				SPRG_14723	6.16126	3.20081	7.62939e-05
SPRG_16548	5.83136	2.92008	0.00012207				SPRG_22275	6.11124	3.15006	0.000144958
SPRG_12120	6.608	5.27438	1.50931e-19				SPRG_13511	-2.63131	5.59458	1.52644e-18
SPRG_19800	-3.03746	3.72089	1.52364e-05				SPRG_16447	7.30385	4.35454	3.81988e-11
SPRG_04997	-2.2232	4.47206	3.30527e-06				SPRG_07330	8.21052	5.26549	2.0395e-20
SPRG_02002	-5.49005	3.38101	2.38419e-07				SPRG_11286	-4.69691	4.80536	2.11758e-22
SPRG_06186	-2.36387	10.2712	8.68369632554341e-311				SPRG_00739	7.15115	4.20081	5.52973e-10
SPRG_15039	2.67354	7.99274	7.87641e-61				SPRG_06078	8.25666	5.31178	7.33229e-20
SPRG_08458	5.48594	2.56767	0.000976563				SPRG_21780	-5.70655	2.06277	0.000488281
SPRG_20633	7.03258	4.1358	4.07454e-09				SPRG_16211	-6.90134	5.58213	5.87747e-39
SPRG_01634	2.253	4.58709	1.52218e-05				SPRG_10479	-5.52143	5.43049	9.62965e-35
SPRG_09454	-8.83388	9.26981	0				SPRG_14531	6.1234	3.1624	7.62939e-05
SPRG_15850	3.3764	4.80077	3.89139e-10				SPRG_07438	5.45594	4.40994	2.15323e-10
SPRG_01879	-4.39454	6.50161	5.45211e-50				SPRG_16991	-2.37639	3.50642	0.000103716
SPRG_07657	-2.44519	7.23137	2.74958e-41				SPRG_11164	8.00963	5.06387	1.59039e-17
SPRG_18363	-2.95252	5.74329	1.03879e-19				SPRG_09395	-2.01514	5.51206	8.69335e-12
SPRG_20172	5.79682	2.88492	0.00012207				SPRG_11306	-5.60119	6.44298	5.79563e-70
SPRG_04417	-6.04398	2.76381	6.10352e-05				SPRG_14714	-7.07765	3.45104	3.72529e-09
SPRG_08363	5.82235	2.91091	0.00012207				SPRG_19348	7.37539	4.42652	1.00044e-11
SPRG_01853	4.69379	5.38979	1.44954e-18				SPRG_18485	-5.10779	5.8851	2.18953e-47
SPRG_01438	6.05859	3.15107	1.52588e-05				SPRG_16717	-2.45994	5.33907	2.77539e-14
SPRG_10231	3.19455	4.50322	7.87838e-08				SPRG_02660	7.16003	4.20975	5.52973e-10
SPRG_05267	-3.90724	2.5977	0.000244141				SPRG_06396	-2.89347	5.46689	1.25183e-19
SPRG_13240	-5.93464	4.63243	2.77556e-17				SPRG_15402	-2.18796	6.49874	1.56253e-25
SPRG_12937	5.72418	2.81092	0.000244141				SPRG_15508	-4.63161	4.42879	2.77556e-17
SPRG_18992	5.79682	2.88492	0.00012207				SPRG_13802	8.11526	5.1699	5.72171e-19
SPRG_12641	2.18292	4.96774	1.21438e-06				SPRG_04409	7.27779	4.3283	7.45786e-11
SPRG_09494	7.92784	5.03619	1.38778e-17				SPRG_11191	9.00062	6.05764	6.26456e-34
SPRG_21467	-3.63181	8.03218	7.73646e-119				SPRG_17603	8.78421	5.84077	9.24535e-29
SPRG_02452	4.86797	3.17425	0.000144958				SPRG_03613	-3.57541	6.08095	1.51857e-38
SPRG_02810	-3.05595	4.45165	1.51383e-09				SPRG_22322	6.28435	3.32556	2.09808e-05
SPRG_18258	6.37249	3.46926	9.53674e-07				SPRG_00710	-3.8815	6.3806	1.05624e-51
SPRG_06119	5.40255	2.48232	0.000976563				SPRG_09410	7.29163	4.34223	3.81988e-11
SPRG_13566	5.43483	2.51537	0.000976563				SPRG_00201	-2.14923	6.90732	3.12262e-32
SPRG_08996	-3.37323	3.40146	3.5882e-05				SPRG_01800	5.79874	2.83243	0.00012207
SPRG_01709	5.86772	2.95709	6.10352e-05				SPRG_12017	6.95637	4.00455	7.91624e-09
SPRG_06496	6.63066	3.73031	5.96046e-08				SPRG_03956	-2.54428	3.71445	1.09286e-05
SPRG_20669	-6.68026	3.40799	1.19209e-07				SPRG_13259	-2.20962	5.03768	2.25585e-10
SPRG_20180	6.82361	3.9251	3.72529e-09				SPRG_19820	3.2772	3.41997	0.000488281
SPRG_12548	5.77457	2.86226	0.00012207				SPRG_07208	2.69293	5.4925	6.81278e-12
SPRG_09626	-2.78901	3.98095	3.46545e-06				SPRG_08809	-4.71479	4.4842	3.46945e-18
SPRG_18023	2.78172	3.88351	0.000103716				SPRG_13163	9.81621	6.87446	7.11529e-59
SPRG_00334	7.90028	5.00852	2.73219e-17				SPRG_04882	-3.43502	3.49454	8.67993e-07
SPRG_20451	3.41551	3.01045	0.000976563				SPRG_17458	-2.59285	4.21141	1.7717e-07
SPRG_15471	2.56306	4.08492	6.61877e-05				SPRG_05381	6.67942	3.72512	4.17233e-07
SPRG_12057	3.77309	4.42259	1.04792e-08				SPRG_19363	6.35139	3.39345	1.09673e-05
SPRG_11389	7.21162	4.31614	1.45519e-10				SPRG_20474	8.60519	5.66133	6.9796e-26
SPRG_09349	-4.41675	7.03677	5.98599e-73				SPRG_13362	2.85775	3.92146	0.000113074
SPRG_19520	5.55283	2.63605	0.000488281				SPRG_08970	6.05872	3.09675	0.000144958
SPRG_17165	3.32984	3.98314	4.64916e-06				SPRG_09783	5.46023	2.48692	0.000976563
SPRG_08817	-2.77816	3.28347	0.000221252				SPRG_10251	7.65687	4.70955	3.17968e-13
SPRG_20299	7.98104	5.0896	3.57787e-18				SPRG_10994	-5.67316	2.02872	0.000976563
SPRG_19621	5.58195	2.6658	0.000488281				SPRG_19512	-3.84409	6.39839	2.84409e-52
SPRG_10111	6.09944	3.19254	1.52588e-05				SPRG_03410	7.25953	4.30993	7.45786e-11
SPRG_11748	-3.55751	4.04649	1.94123e-08				SPRG_16459	5.59931	2.62908	0.000488281
SPRG_09929	6.13335	3.22694	7.62939e-06				SPRG_12286	-3.77756	4.75214	9.69446e-17
SPRG_16665	-2.57241	4.24639	7.84157e-07				SPRG_15698	-7.91706	6.65746	5.2711e-82
SPRG_13516	-5.56985	8.72217	1.76136e-273				SPRG_12043	-3.26864	7.98434	4.08317e-125
SPRG_16254	2.70472	3.45671	0.000855446				SPRG_12083	9.05808	6.11521	2.26533e-35
SPRG_12920	5.7959	2.88398	0.00012207				SPRG_02782	7.56621	4.61842	2.26663e-12
SPRG_05349	-3.09664	4.24785	5.65315e-08				SPRG_15949	8.11898	5.17363	5.72171e-19
SPRG_01426	-4.16828	6.95959	1.97706e-65				SPRG_08131	5.9207	2.95653	6.10352e-05
SPRG_19119	7.02984	4.13304	4.07454e-09				SPRG_06684	-4.87902	3.2193	5.96046e-08
SPRG_19205	5.00247	6.69588	1.55058e-44				SPRG_02874	-2.72219	6.06807	1.05494e-26
SPRG_04193	-2.38162	6.67815	9.0814e-28				SPRG_01397	7.68405	4.73686	1.64979e-13
SPRG_05764	-3.5204	5.54843	4.20768e-21				SPRG_00248	2.94893	3.63253	0.000533521
SPRG_00609	2.40659	4.08981	0.000195126				SPRG_00406	3.63096	7.07148	1.2786e-44
SPRG_05228	5.93865	3.02922	6.10352e-05				SPRG_08146	6.75738	3.80383	2.16067e-07
SPRG_12784	3.12566	3.87505	1.52364e-05				SPRG_06334	7.13888	4.18845	5.52973e-10
SPRG_18251	5.82596	2.91459	0.00012207				SPRG_02411	-4.25601	6.73892	1.30626e-72
SPRG_00674	6.81682	3.91826	3.72529e-09				SPRG_00199	6.00055	3.03768	0.000274658
SPRG_19638	3.35434	3.47922	0.000121117				SPRG_13200	2.25879	4.49941	1.52218e-05
SPRG_20204	-2.47731	4.19405	2.42991e-06				SPRG_06257	6.43347	3.47653	5.72205e-06
SPRG_15665	-2.82815	3.66416	2.74405e-05				SPRG_06162	-2.25613	8.00276	6.78719e-73
SPRG_00066	-2.25588	6.46691	3.75585e-22				SPRG_17349	-2.03091	3.59002	0.000324914
SPRG_12623	7.27309	4.37802	7.45786e-11				SPRG_15467	-2.98024	6.81782	3.03904e-50
SPRG_19705	-2.0727	4.36431	2.54486e-05				SPRG_10136	-3.00988	4.99959	1.72924e-15
SPRG_14105	2.33407	5.90631	4.40331e-13				SPRG_13151	2.21533	6.8112	1.38694e-21
SPRG_01557	-3.92412	5.80561	4.42016e-28				SPRG_10795	-3.46619	2.47268	0.000976563
SPRG_13032	-2.4418	5.72483	5.05683e-15				SPRG_02972	2.77183	8.18127	2.05168e-71
SPRG_06737	-3.7874	3.72875	1.11759e-07				SPRG_13262	-3.66064	4.62289	4.74284e-15
SPRG_18133	5.56368	2.64714	0.000488281				SPRG_00723	-3.86549	4.43672	4.43257e-14
SPRG_18294	6.21755	3.31232	3.8147e-06				SPRG_19196	-2.54895	4.43417	1.30876e-08
SPRG_01153	3.46541	9.26387	2.24828e-194				SPRG_04750	6.36568	3.40792	1.09673e-05
SPRG_02160	6.70558	3.80598	2.98023e-08				SPRG_03200	-4.42971	3.28098	5.96046e-08
SPRG_08546	3.02084	4.24457	1.08439e-06				SPRG_02280	5.96944	3.00607	0.000274658
SPRG_02592	-5.48994	7.35677	8.93666e-106				SPRG_22090	5.72703	2.75938	0.000244141
SPRG_08588	-2.51206	6.59197	4.75222e-28				SPRG_11154	7.51198	4.56389	8.36309e-12
SPRG_10380	3.40238	5.01944	1.63957e-11				SPRG_17405	6.93198	3.97996	1.53668e-08
SPRG_14047	6.73372	3.83439	1.49012e-08				SPRG_17655	9.37876	6.43643	5.55349e-44
SPRG_02985	9.50596	7.69144	9.38872e-106				SPRG_01261	9.98265	8.95091	4.81926e-241
SPRG_04111	5.52422	2.60682	0.000488281				SPRG_12362	-2.74189	6.50474	2.42536e-36
SPRG_04329	-3.02229	3.38499	6.60419e-05				SPRG_15738	4.90251	5.47515	3.09049e-19
SPRG_10794	-4.24391	2.8178	6.10352e-05				SPRG_09153	5.44308	2.46937	0.000976563
SPRG_04017	8.43432	5.54443	6.61744e-24				SPRG_17704	3.15661	4.60968	6.97381e-08
SPRG_22259	5.98137	3.07264	3.05176e-05				SPRG_01977	3.65316	8.28854	2.58985e-102
SPRG_10312	-4.80529	3.15185	1.90735e-06				SPRG_04718	-4.04826	4.45048	1.18794e-14
SPRG_18746	8.6023	5.71287	4.06421e-27				SPRG_06788	6.93544	3.98345	1.53668e-08
SPRG_10484	2.94527	6.3547	8.85853e-23				SPRG_16338	7.61179	7.13861	1.88033e-67
SPRG_01075	4.75223	3.02837	0.000518799				SPRG_05094	6.83217	3.87929	5.7742e-08
SPRG_22185	-3.53281	2.82075	0.000518799				SPRG_08697	5.95189	6.41589	1.51857e-38
SPRG_11406	7.1212	4.22509	1.07684e-09				SPRG_15697	-2.83309	5.47982	6.0105e-19
SPRG_15545	-3.05104	5.82576	9.24596e-22				SPRG_11220	-3.7106	4.3608	3.17968e-13
SPRG_08166	6.61404	3.71353	5.96046e-08				SPRG_19410	-2.54769	5.93301	6.54069e-22
SPRG_06711	6.17642	3.27062	7.62939e-06				SPRG_03684	-3.57481	3.30034	1.54972e-06
SPRG_03140	-3.94079	3.98314	2.09548e-09				SPRG_12842	6.2967	4.30499	7.83984e-10
SPRG_02323	8.37162	5.48154	4.4461e-24				SPRG_05650	-5.2664	2.76118	7.62939e-06
SPRG_06320	6.37372	3.4705	9.53674e-07				SPRG_20109	6.01658	3.05397	0.000274658
SPRG_03945	6.52411	3.62263	2.38419e-07				SPRG_12458	8.9666	6.02356	4.57937e-33
SPRG_07823	-2.70741	4.45418	1.00875e-07				SPRG_00223	5.97392	3.01063	0.000274658
SPRG_16656	-3.62536	3.45102	2.98023e-06				SPRG_22049	-9.97621	6.49352	2.8299e-73
SPRG_11307	-6.91075	5.55977	2.46519e-32				SPRG_18973	8.19443	5.24934	3.97576e-20
SPRG_19810	7.14958	4.25367	5.52973e-10				SPRG_20566	6.53562	3.57983	2.98023e-06
SPRG_19529	7.69516	6.75467	3.7562e-55				SPRG_04100	-2.16804	4.71608	3.60145e-08
SPRG_20095	8.06517	5.17406	2.37169e-19				SPRG_10929	5.99982	3.03694	0.000274658
SPRG_01539	5.99185	3.08329	3.05176e-05				SPRG_18306	5.44308	2.46937	0.000976563
SPRG_02203	6.28796	3.38367	1.90735e-06				SPRG_19531	7.19311	4.24306	2.83762e-10
SPRG_10253	5.85309	3.40538	1.90735e-06				SPRG_13322	-4.40006	6.58461	9.06958e-68
SPRG_10458	-2.40299	5.32859	1.5939e-11				SPRG_06226	6.12408	3.16309	7.62939e-05
SPRG_07555	7.59083	4.69762	9.05942e-14				SPRG_09757	-3.33159	3.4891	1.62423e-06
SPRG_01276	-5.05507	6.86896	3.16251e-72				SPRG_09390	7.84941	4.90298	1.64105e-15
SPRG_19559	3.9515	3.97964	4.62867e-07				SPRG_09608	4.24622	5.54412	1.99958e-18
SPRG_14148	3.18283	3.6826	0.000156522				SPRG_01342	-3.28483	2.71165	0.000274658
SPRG_01225	-2.25562	4.16849	1.42993e-05				SPRG_06617	9.9925	7.05093	2.58351e-66
SPRG_02118	9.50927	6.62158	2.86851e-51				SPRG_12077	5.98804	3.02497	0.000274658
SPRG_12000	7.17209	4.27634	2.83762e-10				SPRG_19307	2.9129	6.86788	4.58661e-31
SPRG_02062	5.97186	5.12057	3.08862e-17				SPRG_00339	3.88293	6.81304	6.23654e-40
SPRG_06635	-5.69362	2.40734	0.000488281				SPRG_02954	5.81966	2.85373	0.00012207
SPRG_08092	2.70875	3.97524	3.39532e-05				SPRG_03026	-5.62538	1.97996	0.000976563
SPRG_16227	6.71389	3.81436	1.49012e-08				SPRG_09483	5.84028	2.87472	0.00012207
SPRG_20481	7.25713	4.36196	7.45786e-11				SPRG_09426	6.25884	3.29972	4.00543e-05
SPRG_09002	6.10168	3.1948	1.52588e-05				SPRG_09606	-3.38083	4.08923	1.61833e-09
SPRG_05844	6.15073	3.24457	7.62939e-06				SPRG_14457	2.87758	3.77911	0.000103716
SPRG_15394	7.96496	5.07346	3.57787e-18				SPRG_21708	12.1692	9.22878	1.70123e-294
SPRG_12961	-6.08844	2.80894	3.05176e-05				SPRG_03385	-5.84889	5.72396	1.43493e-42
SPRG_11891	-2.20955	7.53889	2.92622e-43				SPRG_01429	8.49143	5.54726	7.21844e-24
SPRG_03316	-2.21739	4.32411	8.96304e-06				SPRG_07031	3.36237	3.9158	1.93012e-05
SPRG_22366	-3.80773	3.2076	2.09808e-05				SPRG_12190	7.10145	4.15075	1.07684e-09
SPRG_13455	-2.23866	7.94369	2.11588e-58				SPRG_02736	8.29481	5.35005	1.97216e-20
SPRG_06160	-5.90392	5.71748	6.01853e-36				SPRG_16897	-4.18556	2.63991	3.05176e-05
SPRG_03824	10.8732	9.7668	0				SPRG_00509	9.91953	6.97788	7.30971e-63
SPRG_02625	-2.78793	4.13777	6.03854e-07				SPRG_10473	6.09349	3.13205	0.000144958
SPRG_06460	3.90945	7.20436	2.54191e-53				SPRG_15885	5.96042	2.99691	0.000274658
SPRG_18629	7.82243	4.93033	2.08167e-16				SPRG_05787	-5.56997	6.81771	1.96364e-90
SPRG_20479	-4.95789	4.65623	8.04912e-16				SPRG_01499	-3.42357	4.76456	1.65023e-15
SPRG_14754	5.47218	2.55359	0.000976563				SPRG_18041	5.6692	2.70041	0.000244141
SPRG_03023	-4.25891	5.65004	2.48255e-27				SPRG_21889	-2.21767	3.60868	0.000192195
SPRG_14082	4.32262	3.25403	7.62939e-05				SPRG_04249	6.06363	3.10175	0.000144958
SPRG_07686	6.31583	3.4119	1.90735e-06				SPRG_08977	5.43334	2.4594	0.000976563
SPRG_19846	7.4135	4.5193	5.11591e-12				SPRG_13925	4.36029	3.0737	0.000274658
SPRG_01617	-2.38382	5.6643	1.28977e-14				SPRG_04207	2.1178	6.60007	4.81122e-18
SPRG_19096	-2.9429	6.50954	4.06331e-33				SPRG_19202	6.29035	3.33165	2.09808e-05
SPRG_01567	6.88418	3.9862	2.98023e-08				SPRG_01748	-2.84322	4.43219	2.13584e-10
SPRG_05500	6.99858	4.10154	7.91624e-09				SPRG_05657	-2.95692	4.05691	3.10815e-08
SPRG_05798	7.43819	4.54413	2.6148e-12				SPRG_06403	7.26473	4.31516	7.45786e-11
SPRG_21450	2.7136	5.50794	3.17528e-12				SPRG_12715	-3.39827	3.30158	1.54972e-06
SPRG_07416	6.87767	3.97964	2.98023e-08				SPRG_11242	-2.54023	5.92247	1.13969e-21
SPRG_05722	-3.57572	3.69975	1.62423e-06				SPRG_16280	-3.06416	4.55352	1.03827e-11
SPRG_07185	3.51364	5.97821	3.02599e-21				SPRG_05288	6.00201	3.03917	0.000274658
SPRG_07912	-3.01853	6.70414	1.21327e-38				SPRG_22127	-3.78478	3.54726	5.7742e-08
SPRG_00921	-3.77423	6.41141	6.4308e-41				SPRG_12642	-5.70045	3.95732	9.09495e-13
SPRG_01308	3.75568	4.48232	1.70514e-08				SPRG_19781	5.50741	2.53518	0.000976563
SPRG_18434	5.51195	2.59427	0.000976563				SPRG_04426	6.14544	3.18476	7.62939e-05
SPRG_00427	6.02522	3.11718	3.05176e-05				SPRG_01354	6.50392	3.54778	2.98023e-06
SPRG_21769	8.8387	5.94983	2.14892e-32				SPRG_00371	-2.45237	5.95012	2.4347e-21
SPRG_09812	5.64973	2.735	0.000244141				SPRG_17396	-6.35353	8.19241	1.25804e-234
SPRG_15177	2.63873	7.11867	2.9758e-33				SPRG_12695	6.86474	3.91215	2.98023e-08
SPRG_15011	4.85772	4.22953	1.02445e-08				SPRG_10227	-4.99992	4.35334	1.11022e-16
SPRG_05071	5.92187	3.01217	6.10352e-05				SPRG_01257	6.90327	3.95101	2.98023e-08
SPRG_12683	10.3802	7.49338	1.64837e-92				SPRG_03119	3.33676	5.46051	2.50151e-14
SPRG_19388	-3.9546	2.81878	6.10352e-05				SPRG_07430	7.61009	4.66253	6.12399e-13
SPRG_06355	5.48708	2.56883	0.000976563				SPRG_16200	6.94041	3.98846	1.53668e-08
SPRG_22340	-4.03887	5.89309	2.27527e-31				SPRG_21385	5.58667	2.61618	0.000488281
SPRG_13950	6.62186	3.72142	5.96046e-08				SPRG_08869	6.54979	4.55872	8.36309e-12
SPRG_14648	2.04705	4.90677	3.18363e-06				SPRG_01600	-4.69826	5.04251	1.13737e-24
SPRG_04098	3.94741	5.04586	4.86956e-13				SPRG_08905	-2.07923	4.647	2.77564e-07
SPRG_07519	-3.01178	7.4119	3.76424e-62				SPRG_20322	6.25393	3.29475	4.00543e-05
SPRG_15932	4.57843	7.83911	1.98921e-92				SPRG_20629	-3.38734	4.57137	2.59176e-13
SPRG_15653	-6.47907	7.49909	2.42037e-122				SPRG_11545	2.50673	6.17701	1.04222e-16
SPRG_16744	9.03846	6.15	2.13908e-37				SPRG_19313	10.1663	7.22487	6.6601e-75
SPRG_19917	7.37026	4.4758	1.00044e-11				SPRG_16664	6.07272	3.11097	0.000144958
SPRG_18783	8.80982	5.92088	8.31039e-32				SPRG_01415	-2.4272	6.2483	3.92935e-25
SPRG_09335	-2.12906	4.45859	5.53962e-06				SPRG_20183	8.30572	6.429	1.58329e-42
SPRG_07895	-2.62798	3.90168	1.09286e-05				SPRG_18463	6.07203	3.11027	0.000144958
SPRG_08108	5.60945	2.69388	0.000488281				SPRG_10295	-2.37995	3.65891	3.39532e-05
SPRG_13326	-2.6725	3.86796	1.93012e-05				SPRG_14412	-2.31765	5.80032	8.20124e-18
SPRG_15927	5.56908	2.65266	0.000488281				SPRG_10063	-3.19754	5.98403	1.66884e-31
SPRG_00908	-3.73573	2.29761	0.000976563				SPRG_02807	-4.05129	4.56622	8.47412e-16
SPRG_06585	-2.99803	5.16946	9.69112e-14				SPRG_04806	5.47507	2.50211	0.000976563
SPRG_08898	-3.15929	6.79393	1.57218e-43				SPRG_06654	8.00252	5.05672	3.08862e-17
SPRG_04657	-5.01999	6.10688	2.06376e-42				SPRG_05296	-2.02475	5.59812	1.2161e-12
SPRG_13909	-2.69736	6.58016	7.2133e-31				SPRG_07213	7.94428	4.99825	1.16335e-16
SPRG_03312	-6.49729	6.17971	3.42114e-49				SPRG_04400	-4.62166	5.91002	6.87622e-44
SPRG_11210	5.95523	3.04607	3.05176e-05				SPRG_20464	10.387	7.44579	1.31889e-86
SPRG_20016	-2.19051	8.66006	1.53525e-91				SPRG_22304	4.73494	3.34554	2.09808e-05
SPRG_07913	2.71372	5.72103	5.62874e-14				SPRG_07477	6.02309	3.06057	0.000274658
SPRG_20035	7.16034	4.26451	5.52973e-10				SPRG_12774	-3.14205	2.75486	0.000274658
SPRG_22252	-3.68563	2.97304	0.000144958				SPRG_15195	-5.63597	1.99077	0.000976563
SPRG_02832	6.65725	3.75717	2.98023e-08				SPRG_08931	-4.70313	2.13414	0.000488281
SPRG_19989	3.46696	6.59663	9.17915e-32				SPRG_22074	4.38675	3.80427	1.62423e-06
SPRG_04377	-4.15784	2.9748	1.52588e-05				SPRG_00704	3.24324	4.30931	7.84157e-07
SPRG_03027	-2.17395	5.21152	3.13654e-09				SPRG_00660	-2.48085	5.74885	5.724e-19
SPRG_13915	2.90206	4.84983	7.45521e-09				SPRG_04269	-2.52934	3.44207	4.92334e-05
SPRG_21176	7.46882	4.57494	1.33582e-12				SPRG_13142	-2.31514	8.69573	3.20307e-122
SPRG_20780	2.61804	4.01302	0.000113074				SPRG_20840	7.22043	4.27056	1.45519e-10
SPRG_09065	-2.63121	3.58218	8.79765e-05				SPRG_14633	-3.09977	3.49833	1.62423e-06
SPRG_06485	6.04161	3.13383	1.52588e-05				SPRG_11929	7.45188	4.50346	1.33582e-12
SPRG_03570	6.38906	3.48603	9.53674e-07				SPRG_03305	8.23549	5.29054	1.04589e-20
SPRG_20940	7.62724	4.73422	4.61853e-14				SPRG_11806	10.5639	7.62283	7.09099e-97
SPRG_12828	7.77746	4.88515	8.04912e-16				SPRG_03860	-4.77941	6.33324	6.47218e-62
SPRG_08405	2.32376	6.29224	1.77137e-16				SPRG_01790	8.6583	5.71457	4.89567e-27
SPRG_02427	2.79753	4.56006	3.1028e-07				SPRG_12306	-4.94287	4.58824	2.1684e-19
SPRG_14346	-2.5801	6.41336	4.18485e-26				SPRG_10530	6.00713	3.04436	0.000274658
SPRG_07378	3.13328	5.21767	3.23098e-12				SPRG_01474	7.87961	4.93331	8.47412e-16
SPRG_06536	6.20443	3.29902	3.8147e-06				SPRG_11577	7.22858	4.27877	1.45519e-10
SPRG_02091	9.25766	6.36959	1.83395e-42				SPRG_20864	3.00531	3.74987	0.000179991
SPRG_11978	6.01101	3.10275	3.05176e-05				SPRG_05235	6.11056	3.14937	0.000144958
SPRG_06803	6.13772	3.23137	7.62939e-06				SPRG_10305	-2.32183	3.8822	7.42753e-06
SPRG_01202	4.60251	3.96376	4.62867e-07				SPRG_18851	6.77462	3.82123	1.11759e-07
SPRG_00286	7.93706	5.04544	1.38778e-17				SPRG_21635	5.81383	2.8478	0.00012207
SPRG_11296	-2.77386	4.00097	3.46545e-06				SPRG_09756	-2.3307	3.2408	0.000488281
SPRG_13532	-2.761	4.08206	1.08439e-06				SPRG_05556	-3.37073	4.27467	3.70832e-11
SPRG_06263	5.46872	2.55005	0.000976563				SPRG_19391	5.53947	6.26222	7.80429e-34
SPRG_04308	5.5408	2.62376	0.000488281				SPRG_08291	-5.36601	5.85362	1.75162e-46
SPRG_18831	6.73469	3.83536	1.49012e-08				SPRG_17859	5.67564	2.70698	0.000244141
SPRG_06786	6.457	3.55477	4.76837e-07				SPRG_10032	7.94694	5.00093	1.16335e-16
SPRG_18188	5.67698	2.76279	0.000244141				SPRG_01112	7.84758	4.90114	1.64105e-15
SPRG_02374	-2.88713	4.73837	3.15819e-10				SPRG_16509	8.52034	5.57625	1.92096e-24
SPRG_02455	6.22334	4.12711	4.07454e-09				SPRG_20651	-3.78007	2.9391	4.00543e-05
SPRG_17797	5.41339	2.49342	0.000976563				SPRG_02145	11.2547	9.37862	0
SPRG_09955	-2.02205	6.82276	1.18433e-23				SPRG_13542	-4.56261	8.43691	1.46586e-247
SPRG_19383	7.31993	4.42516	1.95541e-11				SPRG_03761	5.46023	2.48692	0.000976563
SPRG_01679	6.57649	3.67558	1.19209e-07				SPRG_20777	7.25616	4.30653	7.45786e-11
SPRG_05984	5.96672	3.05775	3.05176e-05				SPRG_05757	8.4023	5.45787	3.79889e-22
SPRG_04432	-3.52637	4.54086	1.96749e-11				SPRG_01145	5.70472	2.73663	0.000244141
SPRG_03169	-2.86904	6.82123	8.4764e-39				SPRG_00209	-6.03385	2.39578	6.10352e-05
SPRG_05197	-2.14216	4.35115	1.53741e-05				SPRG_02197	-2.29628	5.85468	3.20579e-18
SPRG_01064	8.68887	5.79966	7.12317e-29				SPRG_11909	-2.53807	3.27846	0.000156522
SPRG_16626	-3.13868	3.04691	0.000144958				SPRG_14741	-2.52285	6.59262	9.39202e-34
SPRG_10223	5.70176	2.78806	0.000244141				SPRG_00071	2.65874	5.18946	5.91771e-10
SPRG_17321	6.07462	3.16734	1.52588e-05				SPRG_10345	6.67254	3.71817	4.17233e-07
SPRG_02309	8.7406	5.85151	4.7894e-30				SPRG_10527	5.85494	2.88964	6.10352e-05
SPRG_18589	-6.23452	2.95709	7.62939e-06				SPRG_14355	2.07372	5.28569	1.33287e-07
SPRG_06081	5.85541	2.94456	6.10352e-05				SPRG_07052	5.69479	2.72651	0.000244141
SPRG_00435	3.93949	4.3542	1.9465e-08				SPRG_22056	5.60414	2.63401	0.000488281
SPRG_06001	-2.2018	5.31319	1.44502e-10				SPRG_02281	6.20198	3.24209	4.00543e-05
SPRG_17551	5.71047	6.92795	7.67604e-57				SPRG_03562	7.51762	4.56957	4.35563e-12
SPRG_00228	5.86772	2.95709	6.10352e-05				SPRG_06288	-2.821	5.02984	9.09972e-15
SPRG_14104	-2.39176	3.33169	0.000855446				SPRG_17392	7.27748	4.328	7.45786e-11
SPRG_01555	-3.51588	2.74535	0.000976563				SPRG_21798	6.90405	3.9518	2.98023e-08
SPRG_04762	5.50746	2.58968	0.000976563				SPRG_02471	5.55608	2.58493	0.000488281
SPRG_02254	4.28688	3.85558	3.03239e-06				SPRG_00451	-2.2797	5.02215	2.25585e-10
SPRG_07104	2.07427	6.92436	2.14927e-21				SPRG_15856	2.11072	5.2487	8.95388e-08
SPRG_03095	6.60199	3.70134	5.96046e-08				SPRG_11056	-3.78024	2.92388	4.00543e-05
SPRG_19530	10.0935	7.20647	9.73519e-76				SPRG_20439	-5.98654	7.58624	5.96667e-154
SPRG_02393	5.84388	2.93283	0.00012207				SPRG_06996	-3.93728	2.77017	1.52588e-05
SPRG_14035	6.38233	3.47922	9.53674e-07				SPRG_08627	5.86866	2.9036	6.10352e-05
SPRG_16221	5.75197	2.83924	0.00012207				SPRG_03908	5.76117	2.79417	0.00012207
SPRG_20254	2.4452	7.15404	3.09534e-31				SPRG_12440	11.3311	8.39036	1.7927e-165
SPRG_00380	5.96672	3.05775	3.05176e-05				SPRG_20871	6.03387	3.07152	0.000274658
SPRG_14192	-2.50751	4.78781	5.20569e-09				SPRG_02167	6.04244	3.08022	0.000144958
SPRG_19422	-3.31321	4.28843	3.02134e-09				SPRG_05955	8.09413	5.14868	1.11342e-18
SPRG_00349	-2.38407	6.6034	5.61021e-26				SPRG_07448	-2.92147	2.92468	0.000402451
SPRG_19337	3.6831	3.19026	0.000274658				SPRG_04058	8.11611	5.17074	5.72171e-19
SPRG_18369	2.98649	3.5196	0.000488281				SPRG_13521	-4.07212	4.90768	2.0395e-20
SPRG_10033	6.39393	3.49096	9.53674e-07				SPRG_01599	-3.59214	4.41997	8.1371e-13
SPRG_13672	6.51965	3.61813	2.38419e-07				SPRG_02888	5.86141	2.89623	6.10352e-05
SPRG_08633	2.32474	4.42935	1.50972e-05				SPRG_05919	5.91138	2.94705	6.10352e-05
SPRG_05772	5.76331	2.85079	0.00012207				SPRG_02737	2.39885	5.69464	8.63755e-12
SPRG_10495	8.80021	5.91126	1.63391e-31				SPRG_02501	2.94082	3.36644	0.000855446
SPRG_05232	-2.21473	7.36015	1.28198e-38				SPRG_16486	6.25393	3.29475	4.00543e-05
SPRG_16163	6.79364	6.81609	6.79372e-55				SPRG_02285	4.48497	6.53913	2.69489e-36
SPRG_06769	-2.29939	6.57639	2.48494e-24				SPRG_00501	9.96469	7.02309	3.66096e-65
SPRG_00051	-2.65013	7.36027	1.55597e-50				SPRG_13637	-2.55875	4.73778	1.01675e-10
SPRG_19889	-2.58932	4.38731	3.1028e-07				SPRG_19038	6.79378	3.84056	1.11759e-07
SPRG_05057	5.37402	5.9874	4.24044e-29				SPRG_01443	-8.12771	5.9948	6.68191e-52
SPRG_03640	4.48568	8.92522	2.36479e-192				SPRG_04262	-3.07926	2.66422	0.000518799
SPRG_02876	3.43207	6.36212	3.46055e-27				SPRG_16169	7.33295	4.38382	1.95541e-11
SPRG_00676	2.35257	5.34622	1.88903e-09				SPRG_01843	-4.203	4.70346	4.67562e-19
SPRG_06174	-2.34221	5.45513	4.02652e-12				SPRG_04937	-2.20408	6.79422	1.58258e-31
SPRG_13484	2.01305	5.55064	7.72092e-09				SPRG_02111	7.95188	5.00588	1.16335e-16
SPRG_20401	8.26227	5.37185	2.64698e-22				SPRG_10910	-4.04023	2.72743	1.52588e-05
SPRG_18406	10.2755	7.38863	6.64935e-87				SPRG_19370	6.26861	3.30962	4.00543e-05
SPRG_03628	6.41026	3.50748	9.53674e-07				SPRG_08577	7.82458	4.87805	3.17628e-15
SPRG_17771	-2.24033	4.20947	8.36458e-06				SPRG_20032	5.5228	2.55091	0.000976563
SPRG_05003	-4.69631	2.519	0.000244141				SPRG_19240	-2.72596	8.42383	7.02012e-131
SPRG_21009	6.64401	3.7438	5.96046e-08				SPRG_01659	-4.67859	5.58646	2.98576e-36
SPRG_15982	6.70803	3.80845	2.98023e-08				SPRG_11872	-2.31472	4.98267	2.04884e-10
SPRG_12167	6.37125	3.46801	9.53674e-07				SPRG_04494	3.77749	4.08671	4.17698e-07
SPRG_04135	8.82523	5.93634	4.22621e-32				SPRG_08543	-3.95634	7.26294	1.96557e-95
SPRG_10203	2.67902	4.92008	3.08504e-08				SPRG_05222	-3.69812	3.61218	1.53668e-08
SPRG_22234	-4.96743	5.57987	2.63775e-30				SPRG_06904	-5.87515	4.32617	2.22045e-16
SPRG_04062	6.46339	3.56123	4.76837e-07				SPRG_06461	-5.71941	2.07588	0.000488281
SPRG_12808	-6.589	3.31579	2.38419e-07				SPRG_21201	-2.97128	6.63173	3.95589e-44
SPRG_16285	-3.59787	6.80158	6.83815e-51				SPRG_10585	2.16634	5.10068	2.55342e-07
SPRG_01924	-3.11576	3.23872	0.000221252				SPRG_13185	8.78846	5.84504	9.24535e-29
SPRG_07575	7.03609	4.13934	4.07454e-09				SPRG_16548	7.31686	4.36763	1.95541e-11
SPRG_16895	10.5423	7.65561	8.03814e-103				SPRG_12120	8.11941	6.84971	1.48318e-56
SPRG_12627	5.73286	2.81977	0.000244141				SPRG_06405	3.92997	3.309	0.000221252
SPRG_01972	-2.02084	5.67111	3.76518e-11				SPRG_19800	-2.30867	3.73571	6.61877e-05
SPRG_05870	2.96634	10.2676	0				SPRG_04997	-2.55198	4.28663	5.72777e-08
SPRG_16392	-3.48365	6.03609	3.98708e-29				SPRG_02002	-6.80819	3.17937	1.19209e-07
SPRG_03863	-5.13682	5.89879	2.46119e-38				SPRG_06186	-4.67244	9.85631	0
SPRG_11375	-2.01797	7.84198	3.63639e-46				SPRG_03867	5.8878	2.92307	6.10352e-05
SPRG_01766	-2.14541	5.41596	1.59972e-10				SPRG_15039	-2.67353	4.916	2.44882e-12
SPRG_11380	6.92389	4.02625	1.53668e-08				SPRG_08458	7.31244	4.36318	3.81988e-11
SPRG_03253	-4.42278	4.67124	1.58207e-15				SPRG_18899	-3.62417	6.03675	2.05638e-38
SPRG_08222	3.0027	3.51416	0.000488281				SPRG_20633	8.18221	5.23708	7.7477e-20
SPRG_10676	5.59259	2.67666	0.000488281				SPRG_14543	5.43008	2.45606	0.000976563
SPRG_14905	5.95358	3.0444	3.05176e-05				SPRG_04646	2.63556	4.74121	2.57157e-07
SPRG_04213	-2.85811	6.8841	1.18061e-40				SPRG_15881	-2.40643	3.523	0.000103716
SPRG_07226	-3.90581	4.68798	4.43257e-14				SPRG_09454	-7.90305	9.09642	0
SPRG_10948	-3.19535	4.41579	2.78119e-09				SPRG_10677	-3.07215	4.97259	3.16738e-15
SPRG_08719	-6.48231	8.1264	1.43642e-188				SPRG_17634	8.01036	5.0646	1.59039e-17
SPRG_01975	-3.12476	5.37068	7.57684e-17				SPRG_06567	6.13747	3.17667	7.62939e-05
SPRG_19599	6.18628	3.28062	7.62939e-06				SPRG_15256	6.71692	3.76299	2.16067e-07
SPRG_12419	-5.03706	2.93101	1.52588e-05				SPRG_00422	6.2527	3.2935	4.00543e-05
SPRG_05333	6.10019	3.19329	1.52588e-05				SPRG_08045	-2.72029	4.25143	1.36805e-08
SPRG_09447	-2.61884	4.68503	7.45521e-09				SPRG_01879	-4.99002	6.30707	4.86173e-63
SPRG_13398	6.13626	3.22989	7.62939e-06				SPRG_05918	7.10486	4.15419	1.07684e-09
SPRG_03778	2.06888	5.0271	1.16881e-06				SPRG_07657	-2.53209	7.09657	2.16846e-47
SPRG_20239	10.2229	7.33602	1.14392e-83				SPRG_18363	-5.45974	5.39156	7.70372e-34
SPRG_09898	-2.36015	5.21115	1.20165e-10				SPRG_03396	5.74901	2.78177	0.000244141
SPRG_15331	6.41386	3.51113	4.76837e-07				SPRG_20172	6.44483	3.48801	5.72205e-06
SPRG_18135	2.60979	4.34265	8.36458e-06				SPRG_09670	-3.02176	2.92468	0.000402451
SPRG_19005	-6.30188	4.74741	8.67362e-19				SPRG_04417	-6.2203	2.58493	1.52588e-05
SPRG_06772	9.08817	7.17569	5.59751e-74				SPRG_17546	5.86464	2.89951	6.10352e-05
SPRG_13515	-5.69873	2.41255	0.000488281				SPRG_08363	6.92814	3.97609	1.53668e-08
SPRG_21566	5.78851	2.87646	0.00012207				SPRG_01853	5.25421	6.04483	5.757e-29
SPRG_09510	5.5364	2.61926	0.000488281				SPRG_01438	7.39754	4.4488	5.11591e-12
SPRG_05476	5.65685	2.74225	0.000244141				SPRG_16294	-3.98818	2.29848	0.000244141
SPRG_09695	-2.14841	4.9093	6.02754e-08				SPRG_11398	-3.9895	2.29972	0.000244141
SPRG_00117	6.91798	4.02029	1.53668e-08				SPRG_10231	4.19693	5.5604	1.08752e-18
SPRG_15386	5.54956	2.63271	0.000488281				SPRG_05267	-3.56434	2.48146	0.000976563
SPRG_10820	2.84632	5.37285	6.81378e-12				SPRG_12114	-2.07968	4.35991	3.38883e-06
SPRG_15974	7.52155	4.62796	3.48166e-13				SPRG_13240	-4.87727	4.49941	1.73472e-18
SPRG_18603	5.82596	2.91459	0.00012207				SPRG_02461	5.90121	2.93671	6.10352e-05
SPRG_10813	4.01547	4.06893	2.46335e-07				SPRG_12937	7.00904	4.05764	4.07454e-09
SPRG_10674	-2.98284	3.62992	2.74405e-05				SPRG_18992	7.35776	4.40879	1.00044e-11
SPRG_06183	-3.28243	3.69174	3.03239e-06				SPRG_09494	9.74638	6.80454	5.37423e-56
SPRG_18482	6.32798	3.4242	1.90735e-06				SPRG_14367	5.55009	2.57881	0.000488281
SPRG_05142	5.76143	2.84887	0.00012207				SPRG_21467	-3.12122	7.95318	2.02292e-115
SPRG_06298	2.19594	5.56971	1.18e-09				SPRG_00960	5.98878	3.02572	0.000274658
SPRG_20440	-2.23895	6.6613	6.78776e-25				SPRG_02452	6.84363	5.19848	3.72567e-18
SPRG_13666	7.35597	4.46142	1.00044e-11				SPRG_18724	6.35769	3.39984	1.09673e-05
SPRG_11121	2.94786	4.93961	2.98644e-09				SPRG_02810	-3.32496	4.27657	3.70832e-11
SPRG_02993	6.65319	3.75307	5.96046e-08				SPRG_18258	7.00503	4.0536	4.07454e-09
SPRG_08757	6.03695	3.12909	1.52588e-05				SPRG_13755	6.87796	3.92549	2.98023e-08
SPRG_19591	6.94257	11.7115	0				SPRG_06119	6.4127	3.45551	5.72205e-06
SPRG_04861	6.36071	3.45734	9.53674e-07				SPRG_13566	5.43334	2.4594	0.000976563
SPRG_03172	-3.57986	3.95263	6.93835e-08				SPRG_08996	-2.80013	3.35155	8.79765e-05
SPRG_10220	-2.62877	4.00054	3.46545e-06				SPRG_01709	6.10444	3.14316	0.000144958
SPRG_09038	2.273	4.14678	0.000116842				SPRG_06496	8.19636	5.25127	3.97576e-20
SPRG_01084	-3.42455	3.47736	1.94311e-05				SPRG_01433	-2.05392	4.19013	1.53741e-05
SPRG_05851	7.64191	4.74896	2.35367e-14				SPRG_07916	5.88542	2.92065	6.10352e-05
SPRG_00104	-2.39167	4.29232	2.82888e-06				SPRG_19708	2.81943	3.61268	0.000533521
SPRG_05725	5.59999	2.68422	0.000488281				SPRG_20669	-6.8575	3.22912	5.96046e-08
SPRG_20598	3.62062	2.9292	0.000976563				SPRG_07285	5.81467	2.84865	0.00012207
SPRG_16702	5.62922	2.71406	0.000488281				SPRG_20180	6.59846	3.64334	8.04663e-07
SPRG_08739	6.40363	3.50077	9.53674e-07				SPRG_12548	6.72226	3.76838	2.16067e-07
SPRG_16071	5.93698	3.02752	6.10352e-05				SPRG_09626	-4.3275	3.66133	2.32831e-10
SPRG_16068	4.56341	6.45387	6.0415e-36				SPRG_18023	3.81972	4.95673	9.02902e-12
SPRG_09465	3.55944	4.75307	7.07738e-10				SPRG_18662	5.6469	2.67766	0.000244141
SPRG_13729	6.40604	3.50322	9.53674e-07				SPRG_00334	7.82002	4.87347	3.17628e-15
SPRG_00064	-4.20851	2.51416	0.000488281				SPRG_20451	3.72588	3.39287	0.000121117
SPRG_09854	6.22714	3.32204	3.8147e-06				SPRG_18953	6.01948	3.05691	0.000274658
SPRG_01315	5.56044	2.64382	0.000488281				SPRG_03551	6.06574	3.10388	0.000144958
SPRG_02380	3.08337	4.99317	2.43008e-10				SPRG_15471	3.43044	4.98267	1.01675e-10
SPRG_02014	3.41089	6.25267	4.60292e-25				SPRG_12057	5.28451	5.99815	7.22244e-28
SPRG_13721	5.67698	2.76279	0.000244141				SPRG_11389	8.67412	5.73043	2.51775e-27
SPRG_07198	-2.18145	4.22583	2.53208e-05				SPRG_18534	7.89447	4.94824	4.37367e-16
SPRG_11791	-2.95785	3.19178	0.000402451				SPRG_09349	-5.87293	6.81158	3.92727e-90
SPRG_01688	7.35159	4.45702	1.00044e-11				SPRG_12308	7.63249	4.68505	3.17968e-13
SPRG_16678	5.40255	2.48232	0.000976563				SPRG_05098	5.54205	2.5706	0.000488281
SPRG_10143	5.76614	2.85367	0.00012207				SPRG_19520	7.71943	4.77241	4.43257e-14
SPRG_11749	-3.53537	3.93011	6.93835e-08				SPRG_17165	3.84198	4.56802	4.20985e-09
SPRG_04977	6.05936	3.15185	1.52588e-05				SPRG_08817	-3.90938	2.99614	2.09808e-05
SPRG_14057	5.84921	2.93826	0.00012207				SPRG_06612	-3.26341	3.26961	1.94311e-05
SPRG_07624	3.05964	4.00356	1.93012e-05				SPRG_20299	8.85826	5.91499	1.76585e-30
SPRG_06425	7.17493	4.2792	2.83762e-10				SPRG_11748	-4.12147	3.84227	2.83762e-10
SPRG_20715	6.26487	3.36027	3.8147e-06				SPRG_00597	-2.27236	3.15213	0.000855446
SPRG_02053	3.95175	2.90815	0.000976563				SPRG_15604	-2.25784	3.48638	0.000179991
SPRG_00214	5.87733	2.96686	6.10352e-05				SPRG_09929	7.48918	4.54097	6.82121e-13
SPRG_01059	-2.79278	4.61531	3.25653e-09				SPRG_19561	-2.91978	4.50964	3.49648e-11
SPRG_14073	-7.02895	3.75973	9.31323e-10				SPRG_10695	6.74212	3.78843	2.16067e-07
SPRG_11979	6.06089	3.15341	1.52588e-05				SPRG_16665	-3.80905	3.93631	1.45519e-10
SPRG_13118	6.50227	3.60055	2.38419e-07				SPRG_18303	6.96127	4.00949	7.91624e-09
SPRG_19749	7.98427	5.09285	1.81604e-18				SPRG_13516	-6.85698	8.5242	4.89299e-296
SPRG_19609	8.88194	5.99317	2.82269e-33				SPRG_13433	-2.3253	4.13135	9.43038e-07
SPRG_02814	7.93789	5.04628	1.38778e-17				SPRG_12920	7.0032	4.05176	4.07454e-09
SPRG_03084	7.83749	4.94546	2.08167e-16				SPRG_05349	-4.12032	3.99039	1.95541e-11
SPRG_11774	-6.43682	3.16194	1.90735e-06				SPRG_17991	6.22725	3.26771	4.00543e-05
SPRG_21729	6.12458	3.21804	7.62939e-06				SPRG_19140	5.84451	5.36347	2.09727e-19
SPRG_17913	6.80635	3.90769	7.45058e-09				SPRG_18131	-2.84169	7.42089	6.05771e-70
SPRG_06112	-3.2467	6.36909	1.20497e-33				SPRG_01426	-5.82835	6.72014	1.02951e-84
SPRG_15524	8.97709	6.9954	5.26811e-66				SPRG_10002	2.32254	5.47515	7.25232e-10
SPRG_03380	4.67198	6.61806	1.79067e-41				SPRG_19119	8.40008	5.45565	3.79889e-22
SPRG_01203	-3.30274	3.87363	2.46335e-07				SPRG_19205	4.85365	6.66114	1.08937e-41
SPRG_08825	2.85301	4.45922	9.43038e-07				SPRG_04434	3.21145	3.36644	0.000855446
SPRG_09232	-3.57352	5.56255	1.59165e-22				SPRG_04193	-5.00646	6.2483	1.2446e-60
SPRG_11807	-3.50376	4.79555	4.85494e-13				SPRG_05764	-3.97536	5.35439	4.89567e-27
SPRG_20084	-2.90567	3.77649	8.43033e-06				SPRG_00609	3.04972	4.76726	1.57026e-08
SPRG_05568	-2.27717	11.0594	0				SPRG_05228	5.97988	3.01668	0.000274658
SPRG_15047	7.74707	4.85462	1.58207e-15				SPRG_12784	5.96926	6.74104	2.70203e-48
SPRG_22329	3.59227	4.4526	3.10815e-08				SPRG_05253	-3.68028	2.23627	0.000488281
SPRG_03587	6.57273	3.67179	1.19209e-07				SPRG_18251	6.82846	3.87555	5.7742e-08
SPRG_12367	4.0768	4.29867	3.60887e-08				SPRG_00674	7.66267	4.71538	1.64979e-13
SPRG_09098	6.97601	4.07879	7.91624e-09				SPRG_20097	6.64702	3.69239	8.04663e-07
SPRG_07107	-3.27558	9.7538	0				SPRG_11298	-2.12993	4.54726	4.51662e-07
SPRG_14274	-3.05776	4.03387	2.27214e-07				SPRG_20204	-3.31307	3.92629	2.84126e-09
SPRG_16870	6.65217	3.75204	5.96046e-08				SPRG_00066	-2.90942	6.21971	1.00678e-32
SPRG_02288	6.56357	3.66253	1.19209e-07				SPRG_12623	7.73162	4.78466	4.43257e-14
SPRG_09194	7.34689	4.45229	1.95541e-11				SPRG_19705	-3.02863	4.0536	3.10815e-08
SPRG_02421	7.09001	4.19367	1.07684e-09				SPRG_01557	-3.75691	5.66964	1.32075e-30
SPRG_11548	-4.52802	3.80251	2.98023e-08				SPRG_13032	-5.80356	5.27657	1.97215e-31
SPRG_07244	6.12018	3.21358	7.62939e-06				SPRG_18133	7.79447	4.8478	6.14439e-15
SPRG_20615	5.25506	6.63487	1.31543e-44				SPRG_18294	7.99039	5.04455	3.08862e-17
SPRG_15041	7.77559	4.88328	8.04912e-16				SPRG_02160	8.55941	5.61543	5.10551e-25
SPRG_09868	3.37358	3.84165	2.74405e-05				SPRG_21391	5.89176	2.9271	6.10352e-05
SPRG_02906	8.23503	5.34452	5.22778e-22				SPRG_07682	-3.43033	4.6957	1.10679e-14
SPRG_16191	7.58711	4.69388	9.05942e-14				SPRG_08546	4.40375	5.66434	1.49534e-20
SPRG_04064	3.52447	6.11758	1.23937e-23				SPRG_12036	6.65029	3.6957	8.04663e-07
SPRG_03243	7.44885	7.01345	7.06048e-64				SPRG_02592	-5.37568	7.1913	6.34485e-117
SPRG_05315	6.24509	5.45639	3.69233e-22				SPRG_06343	2.85941	5.96448	1.03631e-16
SPRG_09635	-2.61314	9.34046	3.4337e-190				SPRG_10380	3.57942	5.28772	1.37674e-13
SPRG_08953	-5.90123	6.21413	2.13821e-50				SPRG_12413	5.91449	2.95022	6.10352e-05
SPRG_04026	3.51024	3.99881	4.64916e-06				SPRG_14047	6.65123	3.69664	8.04663e-07
SPRG_20697	6.20789	3.30253	3.8147e-06				SPRG_02985	11.1311	9.35876	9.04140131889481e-322
SPRG_13397	7.32377	4.42902	1.95541e-11				SPRG_21261	-4.30116	7.62871	3.86389e-134
SPRG_08049	3.04496	7.70085	1.71978e-58				SPRG_10230	3.64877	4.25943	1.85702e-07
SPRG_04623	5.39811	7.56032	4.31779e-84				SPRG_03002	5.90356	2.9391	6.10352e-05
SPRG_04896	5.12543	4.78806	3.17968e-13				SPRG_04111	6.22349	3.2639	4.00543e-05
SPRG_09909	5.99506	3.08655	3.05176e-05				SPRG_04329	-2.40029	3.37589	0.000310749
SPRG_21994	6.29775	3.39358	1.90735e-06				SPRG_02591	6.61339	3.65842	8.04663e-07
SPRG_22350	5.44543	2.52622	0.000976563				SPRG_10636	6.80557	3.85246	1.11759e-07
SPRG_05400	-2.68673	3.58507	8.79765e-05				SPRG_06118	5.72526	2.75757	0.000244141
SPRG_05699	-5.3808	7.1459	7.50372e-91				SPRG_19862	-2.02099	6.07633	4.21153e-17
SPRG_19908	5.57767	2.66143	0.000488281				SPRG_13221	6.50133	3.54516	2.98023e-06
SPRG_07752	-2.12269	5.5355	6.14781e-11				SPRG_13616	-2.4822	2.91823	0.000728607
SPRG_08476	5.62404	2.70877	0.000488281				SPRG_21668	-2.24397	5.72142	5.59693e-16
SPRG_07475	6.24208	3.33718	3.8147e-06				SPRG_04017	9.98659	7.04501	5.01339e-66
SPRG_06778	8.37578	5.48572	2.2489e-24				SPRG_22259	6.9729	4.02121	7.91624e-09
SPRG_18213	4.86037	3.82417	4.17233e-07				SPRG_12406	5.47929	2.50642	0.000976563
SPRG_20181	7.74512	6.45481	4.22518e-45				SPRG_10312	-3.33381	3.12155	1.09673e-05
SPRG_07317	-2.24691	3.69227	0.000179991				SPRG_18746	10.3292	7.38791	1.37921e-82
SPRG_08262	2.2194	5.29268	1.41407e-08				SPRG_14917	-2.46718	3.18342	0.000488281
SPRG_00331	5.51531	2.5977	0.000976563				SPRG_01075	6.3615	4.68505	6.12399e-13
SPRG_07570	6.57327	3.67233	1.19209e-07				SPRG_01776	6.52088	3.56493	2.98023e-06
SPRG_19020	-4.44063	3.69013	1.11759e-07				SPRG_22185	-6.15028	2.51393	3.05176e-05
SPRG_15770	-2.74142	5.2902	1.85828e-13				SPRG_11406	8.13125	5.18594	5.72171e-19
SPRG_09079	8.45589	5.56606	1.72827e-24				SPRG_15545	-3.6554	5.60918	1.21775e-28
SPRG_13679	5.46409	2.54532	0.000976563				SPRG_03490	2.61388	4.67311	7.28843e-07
SPRG_17247	7.27441	4.37935	7.45786e-11				SPRG_08166	6.09897	3.13761	0.000144958
SPRG_13829	7.89277	5.00097	2.73219e-17				SPRG_03140	-5.15009	3.74896	2.91038e-11
SPRG_07661	6.69278	3.79306	2.98023e-08				SPRG_06268	5.67012	2.70135	0.000244141
SPRG_16187	8.35975	7.5502	6.49424e-95				SPRG_02323	7.47474	4.52645	1.33582e-12
SPRG_09657	2.52357	6.44476	5.2105e-20				SPRG_13862	6.60859	3.65357	8.04663e-07
SPRG_13071	8.45603	5.56621	1.72827e-24				SPRG_15917	7.01195	4.06057	4.07454e-09
SPRG_10692	5.8808	2.9704	6.10352e-05				SPRG_06320	7.83243	4.88593	3.17628e-15
SPRG_22266	7.22877	4.33341	1.45519e-10				SPRG_03945	7.52401	4.57599	4.35563e-12
SPRG_08995	-3.95474	3.36364	5.72205e-06				SPRG_07823	-3.0354	4.27025	8.22546e-10
SPRG_08128	4.03398	3.86226	3.03239e-06				SPRG_22265	-3.69152	3.03768	1.09673e-05
SPRG_07623	-6.54577	4.90769	1.35525e-20				SPRG_22380	6.04812	3.08599	0.000144958
SPRG_01824	5.91086	3.00097	6.10352e-05				SPRG_16656	-4.22635	3.24403	1.19209e-07
SPRG_15585	5.50746	2.58968	0.000976563				SPRG_05185	6.77205	3.81863	1.11759e-07
SPRG_07678	7.38777	4.49342	5.11591e-12				SPRG_11307	-6.22517	5.39563	3.85186e-34
SPRG_19214	5.78666	2.87458	0.00012207				SPRG_19810	7.5076	4.55949	6.82121e-13
SPRG_12987	-5.12062	8.68414	7.87796e-253				SPRG_17377	2.04671	5.17988	5.66374e-07
SPRG_00854	5.76049	2.84791	0.00012207				SPRG_03522	-4.10797	4.60667	2.25622e-16
SPRG_00955	8.45763	5.56781	1.72827e-24				SPRG_01298	5.66643	2.69759	0.000244141
SPRG_07497	7.43109	4.53699	2.6148e-12				SPRG_19529	9.66125	8.79903	8.88671e-217
SPRG_18965	7.28067	4.38565	3.81988e-11				SPRG_01319	5.7288	2.76118	0.000244141
SPRG_12193	8.81516	5.92624	8.31039e-32				SPRG_09146	6.04954	3.08743	0.000144958
SPRG_00891	5.74054	2.82758	0.000244141				SPRG_20095	9.36865	6.42631	1.07915e-43
SPRG_14132	7.97637	5.08492	3.57787e-18				SPRG_02203	6.41874	3.46162	5.72205e-06
SPRG_08763	-2.37096	5.37452	1.7778e-11				SPRG_10253	7.83174	5.38967	5.2953e-21
SPRG_12502	-2.30977	4.79206	3.08504e-08				SPRG_10458	-3.88707	4.98016	3.80354e-20
SPRG_17537	-2.0109	5.45355	7.25232e-10				SPRG_10226	-2.5582	3.832	1.94157e-06
SPRG_09947	-2.22112	6.05505	1.49166e-16				SPRG_07555	10.0062	7.0646	3.53308e-67
SPRG_01418	7.4114	4.51719	5.11591e-12				SPRG_19225	-3.07436	6.49474	3.63492e-42
SPRG_14669	5.59471	2.67883	0.000488281				SPRG_04024	-2.15046	5.02947	1.13493e-09
SPRG_18019	-2.50767	4.30463	1.63612e-06				SPRG_01675	-2.43844	7.77012	8.20631e-71
SPRG_03418	-2.18978	4.55094	3.38883e-06				SPRG_01276	-7.22608	6.65005	4.21688e-81
SPRG_10913	-2.99141	2.96065	0.000274658				SPRG_16977	-5.28026	5.24258	1.57772e-30
SPRG_00310	6.0693	3.16194	1.52588e-05				SPRG_01044	6.16846	3.2081	7.62939e-05
SPRG_15145	-3.18625	2.90907	0.000518799				SPRG_19559	5.87682	5.968	3.34969e-29
SPRG_04461	5.43365	2.51416	0.000976563				SPRG_12216	6.37532	3.41768	1.09673e-05
SPRG_18866	5.51754	2.59998	0.000976563				SPRG_14148	3.54058	4.11451	1.94157e-06
SPRG_02035	7.24572	4.35047	7.45786e-11				SPRG_12535	5.63656	2.66711	0.000488281
SPRG_06473	2.47815	4.15651	6.96017e-05				SPRG_05937	6.07412	3.11239	0.000144958
SPRG_09563	8.13306	5.2422	1.56701e-20				SPRG_04991	-2.23081	3.58493	0.000324914
SPRG_02607	-2.48255	7.4498	1.63882e-48				SPRG_02118	10.3671	7.42584	3.60269e-85
SPRG_05226	-5.21799	6.82868	4.43996e-72				SPRG_07689	-2.45254	3.10103	0.000855446
SPRG_16606	-2.2929	4.29761	8.96304e-06				SPRG_12000	9.17657	6.23391	1.18513e-37
SPRG_15859	9.23025	6.34213	1.38568e-41				SPRG_22130	6.6849	3.73066	4.17233e-07
SPRG_05029	6.12897	3.2225	7.62939e-06				SPRG_21344	5.59543	2.62512	0.000488281
SPRG_14532	5.54737	2.63048	0.000488281				SPRG_05581	7.87861	4.93231	8.47412e-16
SPRG_16608	5.79866	2.88679	0.00012207				SPRG_12943	5.69388	2.72558	0.000244141
SPRG_05703	-2.57397	3.96465	6.16489e-06				SPRG_06635	-5.86925	2.22846	0.000244141
SPRG_20209	-3.94701	3.03514	7.62939e-05				SPRG_07079	5.66088	2.69192	0.000244141
SPRG_20512	-3.01839	5.47378	2.00379e-17				SPRG_09690	-3.057	5.78787	6.29082e-26
SPRG_09385	-2.2164	3.6853	0.000912234				SPRG_16227	7.36632	4.41739	1.00044e-11
SPRG_20233	3.99257	3.58103	3.5882e-05				SPRG_16867	6.21846	3.2588	4.00543e-05
SPRG_02385	7.54227	4.6488	3.48166e-13				SPRG_07028	6.09073	3.12925	0.000144958
SPRG_14351	4.61888	4.40113	7.83984e-10				SPRG_09002	6.4925	3.53623	2.98023e-06
SPRG_01938	5.42653	2.50687	0.000976563				SPRG_17208	-2.00887	3.57573	0.000546113
SPRG_07038	-2.64865	5.30533	7.3733e-13				SPRG_20245	6.56119	3.60567	1.54972e-06
SPRG_00768	-2.96516	3.89519	2.55601e-06				SPRG_07905	-2.06266	6.02055	6.69673e-17
SPRG_16389	-4.14955	6.45197	1.52136e-46				SPRG_09468	-2.16997	7.27226	8.51146e-42
SPRG_17225	-2.1452	7.06133	4.82491e-30				SPRG_05844	7.64637	4.699	3.17968e-13
SPRG_06969	2.30637	6.46166	2.15173e-18				SPRG_13757	6.01223	3.04954	0.000274658
SPRG_18367	-2.76922	3.84839	4.64916e-06				SPRG_11917	5.86705	2.90196	6.10352e-05
SPRG_06531	-6.26466	4.26523	2.27374e-13				SPRG_15394	9.22864	6.28608	4.3539e-39
SPRG_09212	-3.39941	5.26451	2.44164e-17				SPRG_17821	-2.61089	2.98151	0.000402451
SPRG_03794	-2.03221	8.42097	4.85916e-69				SPRG_12961	-6.26484	2.63007	1.52588e-05
SPRG_17860	-5.69362	2.40734	0.000488281				SPRG_11333	-2.65416	5.19898	1.41599e-14
SPRG_11778	2.56191	3.69334	0.000533521				SPRG_11891	-3.37101	7.21083	2.24513e-76
SPRG_01138	3.83956	9.94338	0				SPRG_03919	-3.52788	7.33422	2.39757e-88
SPRG_14210	-2.51953	4.19026	2.42991e-06				SPRG_22366	-3.03201	3.15967	6.60419e-05
SPRG_08089	-2.99056	4.50535	4.20985e-09				SPRG_13455	-2.15499	7.85732	2.03186e-61
SPRG_18325	9.25264	6.36456	1.83395e-42				SPRG_06160	-4.60527	5.59938	1.50463e-36
SPRG_07950	4.60687	7.4346	7.4433e-71				SPRG_03824	12.0661	11.0342	0
SPRG_15796	6.20304	3.29761	3.8147e-06				SPRG_02625	-2.98458	3.97531	1.9465e-08
SPRG_19343	8.85182	5.96298	1.09251e-32				SPRG_07391	6.54268	3.58697	1.54972e-06
SPRG_11520	7.51345	4.61982	6.82121e-13				SPRG_03557	-2.06059	3.86762	6.96017e-05
SPRG_00184	2.02316	4.41612	0.000170155				SPRG_03144	6.77505	3.82166	1.11759e-07
SPRG_04686	-4.39133	5.38532	2.7089e-23				SPRG_02102	6.98369	4.03209	7.91624e-09
SPRG_16984	7.65542	4.76253	2.35367e-14				SPRG_18629	8.41734	5.47295	1.96417e-22
SPRG_00014	6.39211	3.48911	9.53674e-07				SPRG_14343	-2.61267	4.23983	1.00875e-07
SPRG_09444	8.85436	5.96553	1.09251e-32				SPRG_06294	-2.09281	5.9681	6.29764e-17
SPRG_15977	-2.97461	3.08492	0.000728607				SPRG_18296	6.14478	3.18409	7.62939e-05
SPRG_19786	5.73671	2.82368	0.000244141				SPRG_20479	-4.77672	4.49968	3.46945e-18
SPRG_02032	6.6203	3.71984	5.96046e-08				SPRG_10814	5.9176	2.95338	6.10352e-05
SPRG_00648	6.3375	3.43384	1.90735e-06				SPRG_11343	-4.17933	2.67	1.52588e-05
SPRG_15876	5.95193	3.04272	3.05176e-05				SPRG_08114	6.74431	3.79064	2.16067e-07
SPRG_17772	7.27408	4.37902	7.45786e-11				SPRG_14338	5.97914	3.01593	0.000274658
SPRG_00402	5.45596	2.53699	0.000976563				SPRG_19936	6.15667	3.19615	7.62939e-05
SPRG_01961	6.9201	4.02242	1.53668e-08				SPRG_14754	6.8599	3.90727	5.7742e-08
SPRG_13664	6.26819	3.36364	3.8147e-06				SPRG_03023	-5.93185	5.41338	1.92593e-34
SPRG_06275	6.5191	3.61757	2.38419e-07				SPRG_07686	9.24172	6.29918	1.15958e-39
SPRG_20686	-3.75849	6.90804	2.43272e-57				SPRG_18885	3.60007	3.83028	8.43033e-06
SPRG_10589	6.90993	4.01217	2.98023e-08				SPRG_10808	5.44953	2.47598	0.000976563
SPRG_04229	6.83485	3.93645	3.72529e-09				SPRG_11473	-4.41184	3.01593	9.53674e-07
SPRG_17951	4.57654	6.35783	4.13455e-34				SPRG_19096	-5.58402	6.15273	5.09789e-57
SPRG_01507	7.19706	4.30148	2.83762e-10				SPRG_09003	6.31296	3.35454	2.09808e-05
SPRG_15578	5.99426	3.08574	3.05176e-05				SPRG_18847	6.79124	3.838	1.11759e-07
SPRG_03706	-3.13488	5.83233	9.63064e-23				SPRG_01567	8.86602	5.92277	1.76585e-30
SPRG_12729	4.26014	5.991	1.11049e-25				SPRG_10442	-2.21559	4.65818	3.38217e-08
SPRG_19625	-2.72629	4.67937	7.45521e-09				SPRG_05500	8.34097	5.39636	2.74216e-21
SPRG_06472	3.82841	5.00895	1.66235e-12				SPRG_05798	7.23514	4.28537	1.45519e-10
SPRG_22199	6.45175	3.54946	4.76837e-07				SPRG_07416	8.71399	5.7704	3.41931e-28
SPRG_07573	-4.69072	3.09143	3.8147e-06				SPRG_02716	5.568	2.59711	0.000488281
SPRG_09383	6.61404	3.71353	5.96046e-08				SPRG_06125	2.12447	5.95811	7.05523e-12
SPRG_13519	-2.27552	4.92123	1.17536e-08				SPRG_19198	5.42134	2.44712	0.000976563
SPRG_06544	-2.36951	8.4287	3.09746e-88				SPRG_07912	-4.6147	6.40208	7.34542e-63
SPRG_11178	-4.39383	4.55005	2.35367e-14				SPRG_15257	5.71369	2.74577	0.000244141
SPRG_02274	6.78888	3.89006	7.45058e-09				SPRG_00921	-3.55992	6.28529	1.43153e-43
SPRG_12031	5.7135	2.80003	0.000244141				SPRG_18461	6.1665	3.20612	7.62939e-05
SPRG_14542	8.21038	5.31978	1.03232e-21				SPRG_18434	5.67012	2.70135	0.000244141
SPRG_09430	-3.75744	5.68476	2.71619e-25				SPRG_06802	6.57601	3.62066	1.54972e-06
SPRG_03227	5.43365	2.51416	0.000976563				SPRG_00427	7.94846	5.00245	1.16335e-16
SPRG_12511	6.58823	3.68745	1.19209e-07				SPRG_21769	10.4274	7.48621	3.4058e-89
SPRG_06943	5.6919	2.778	0.000244141				SPRG_09812	6.42039	3.46329	5.72205e-06
SPRG_00323	-2.15159	9.25276	6.03104e-133				SPRG_10735	5.42899	2.45495	0.000976563
SPRG_19637	-2.30672	3.90307	0.000113074				SPRG_08544	6.37758	3.41997	1.09673e-05
SPRG_08334	8.59663	5.70718	4.06421e-27				SPRG_20508	-2.56323	2.97609	0.000402451
SPRG_14118	7.08889	4.19254	1.07684e-09				SPRG_15011	4.87487	4.33074	5.63159e-09
SPRG_03827	-4.23285	3.02072	7.62939e-06				SPRG_13810	7.14188	4.19147	5.52973e-10
SPRG_14359	7.57751	4.68422	9.05942e-14				SPRG_05071	5.58862	2.61817	0.000488281
SPRG_02897	-2.68989	3.91596	1.09286e-05				SPRG_12683	10.4664	7.52519	7.03157e-91
SPRG_18505	5.69289	2.77901	0.000244141				SPRG_19388	-6.18571	2.54987	3.05176e-05
SPRG_15562	6.17571	3.2699	7.62939e-06				SPRG_06355	5.90669	2.94229	6.10352e-05
SPRG_02932	12.3401	9.45409	0				SPRG_11672	5.82877	2.863	0.00012207
SPRG_05391	2.42882	3.97216	0.000192195				SPRG_17661	-2.65052	4.44095	1.82283e-09
SPRG_03985	2.58015	6.66369	3.41349e-24				SPRG_22340	-2.13506	6.05323	1.89883e-18
SPRG_17042	-3.59907	4.59226	5.51958e-12				SPRG_09897	4.84795	3.69853	5.64754e-06
SPRG_07753	-3.21511	4.34979	9.33488e-09				SPRG_13950	8.48869	5.54451	7.21844e-24
SPRG_12374	-2.24259	3.94456	6.61877e-05				SPRG_00018	-6.33815	4.54647	2.1684e-19
SPRG_09793	5.67197	2.75768	0.000244141				SPRG_21115	5.49809	2.52566	0.000976563
SPRG_01292	7.2588	4.36364	7.45786e-11				SPRG_20833	-2.36361	10.039	2.24552193749507e-317
SPRG_06859	5.82054	2.90907	0.00012207				SPRG_15341	5.98878	3.02572	0.000274658
SPRG_02836	6.8898	3.99187	2.98023e-08				SPRG_04098	4.11103	5.30638	1.72924e-15
SPRG_14787	5.98622	3.07756	3.05176e-05				SPRG_07683	-2.5849	4.83286	4.18123e-11
SPRG_02870	5.9244	3.01474	6.10352e-05				SPRG_07565	2.50149	5.85974	5.82085e-14
SPRG_06255	-2.31031	3.81387	0.000192195				SPRG_07519	-5.32386	7.07434	1.36255e-107
SPRG_08527	6.67087	3.77092	2.98023e-08				SPRG_15932	5.3871	8.74607	3.04308e-182
SPRG_05201	-2.22268	5.20121	1.07814e-09				SPRG_00772	-2.06968	4.76028	1.02732e-07
SPRG_13976	-2.27874	3.89612	0.000113074				SPRG_15653	-5.88703	7.33778	7.21326e-130
SPRG_09645	6.74712	3.84791	1.49012e-08				SPRG_16744	9.50726	6.56512	2.11627e-47
SPRG_08630	-3.29419	3.38764	6.60419e-05				SPRG_19917	7.63367	4.68623	3.17968e-13
SPRG_21909	5.68793	2.77396	0.000244141				SPRG_18783	9.36531	6.42296	1.07915e-43
SPRG_08710	-2.06448	5.48015	2.72054e-10				SPRG_09335	-3.79313	4.05948	1.12664e-10
SPRG_14345	-3.53302	4.46205	6.98108e-11				SPRG_07895	-3.65451	3.61767	1.53668e-08
SPRG_07907	2.00001	4.37602	0.000271539				SPRG_08108	9.11782	6.17507	6.2018e-36
SPRG_17183	2.82919	4.6576	2.09868e-07				SPRG_04034	-2.74304	4.59154	2.43008e-10
SPRG_17765	-2.94712	6.88959	9.15206e-43				SPRG_02907	6.19496	3.23497	7.62939e-05
SPRG_12363	-4.92756	8.53356	2.14174e-220				SPRG_15074	-2.92521	3.78444	4.17698e-07
SPRG_05063	5.9328	3.02327	6.10352e-05				SPRG_15102	-3.02556	3.88178	6.67787e-08
SPRG_07887	10.6264	7.73976	1.43684e-109				SPRG_15927	7.50554	4.55742	6.82121e-13
SPRG_03949	5.99747	3.08899	3.05176e-05				SPRG_07780	-5.35503	2.87138	1.90735e-06
SPRG_13579	-3.7011	3.08084	7.62939e-05				SPRG_13141	-2.05209	4.51821	7.51304e-07
SPRG_16761	5.4664	2.54769	0.000976563				SPRG_17017	6.93122	3.97919	1.53668e-08
SPRG_02228	-2.58578	3.38499	0.000488281				SPRG_07191	5.43008	2.45606	0.000976563
SPRG_02469	4.9965	3.44404	2.09808e-05				SPRG_00908	-4.25517	2.09604	0.000976563
SPRG_17754	-5.92915	2.64714	0.00012207				SPRG_22214	5.82629	2.86048	0.00012207
SPRG_00433	2.40457	7.04916	3.41836e-28				SPRG_06585	-3.93674	4.916	2.72109e-19
SPRG_18542	-6.11924	2.8402	3.05176e-05				SPRG_11271	-2.08337	3.97803	7.02548e-05
SPRG_17055	6.98855	4.09143	7.91624e-09				SPRG_14279	-2.52267	4.27215	5.72777e-08
SPRG_19924	2.84979	7.61107	4.85166e-51				SPRG_08898	-4.41345	6.52373	7.89082e-65
SPRG_03531	-2.94522	3.73344	1.52364e-05				SPRG_04657	-3.04414	6.12733	1.36583e-32
SPRG_01092	-4.73745	7.47937	9.01732e-104				SPRG_13909	-3.63732	6.31255	6.22148e-46
SPRG_20211	-3.28224	2.82368	0.000518799				SPRG_00788	-2.8339	4.48392	5.67619e-10
SPRG_11516	7.43583	4.54176	2.6148e-12				SPRG_14045	5.98211	3.01895	0.000274658
SPRG_04108	4.1091	5.52967	1.08122e-18				SPRG_03312	-9.60071	5.98296	2.67276e-51
SPRG_10165	-2.52147	3.57465	8.79765e-05				SPRG_02776	7.14884	4.19848	5.52973e-10
SPRG_00524	6.60727	5.48495	9.67284e-23				SPRG_11210	7.2062	4.25624	1.45519e-10
SPRG_11244	8.99301	6.10446	3.2249e-36				SPRG_18569	-3.296	4.63229	7.36304e-14
SPRG_05402	2.85258	3.80201	0.000179991				SPRG_13131	-2.31577	8.34538	3.68737e-96
SPRG_05816	6.25687	3.35216	3.8147e-06				SPRG_20016	-3.46273	8.31604	1.9653e-168
SPRG_21157	7.11605	4.2199	1.07684e-09				SPRG_02157	-5.26155	6.09461	1.30506e-54
SPRG_04728	2.95945	3.42484	0.000855446				SPRG_04260	5.68843	2.72003	0.000244141
SPRG_01565	-2.83663	5.36431	1.05216e-14				SPRG_07913	2.37384	5.50615	2.72054e-10
SPRG_05210	8.34701	5.45686	8.78879e-24				SPRG_20035	7.45616	4.50777	1.33582e-12
SPRG_07235	-2.01047	5.54324	2.70276e-10				SPRG_02832	8.98144	6.03842	2.36011e-33
SPRG_00442	7.35441	4.45985	1.00044e-11				SPRG_19989	3.35618	6.5961	2.97096e-30
SPRG_21885	2.62829	4.33169	8.36458e-06				SPRG_04377	-5.29999	2.7485	7.62939e-06
SPRG_02709	2.27615	4.75615	3.38569e-06				SPRG_00542	6.5863	3.63105	1.54972e-06
SPRG_08113	2.5346	4.04523	6.61877e-05				SPRG_03027	-3.80805	4.82253	7.15743e-18
SPRG_07499	6.73804	3.83875	1.49012e-08				SPRG_03475	-2.2277	4.88303	2.85555e-09
SPRG_01309	-2.08321	7.11897	8.82896e-30				SPRG_15575	7.34916	4.40013	1.95541e-11
SPRG_08872	-2.79145	4.445	2.45798e-08				SPRG_20780	2.38331	3.88634	0.000535053
SPRG_06465	8.84605	5.9572	2.14892e-32				SPRG_09065	-3.6718	3.29599	8.04663e-07
SPRG_00490	5.27436	4.92351	1.18794e-14				SPRG_06485	8.86883	5.92559	1.76585e-30
SPRG_19065	3.30421	5.38333	1.37674e-13				SPRG_03570	7.58098	4.63327	1.17861e-12
SPRG_09895	-2.47467	5.54502	4.79872e-14				SPRG_20940	7.32127	4.37206	1.95541e-11
SPRG_02249	2.2699	4.61616	9.26355e-06				SPRG_12828	7.62633	4.67885	6.12399e-13
SPRG_02227	-4.14319	4.52562	1.17861e-12				SPRG_11611	5.72969	2.76208	0.000244141
SPRG_12229	-2.77227	4.33923	1.40516e-07				SPRG_08405	3.43479	7.4028	5.43129e-53
SPRG_19926	7.01963	4.12275	4.07454e-09				SPRG_19891	-5.24563	5.94328	3.42114e-49
SPRG_14083	6.07916	3.17195	1.52588e-05				SPRG_13414	-3.02168	6.22045	5.70581e-34
SPRG_07418	3.10488	4.54383	7.87838e-08				SPRG_00888	-2.854	3.25496	3.5882e-05
SPRG_05538	6.40423	3.50139	9.53674e-07				SPRG_02427	3.16994	4.99959	3.91412e-10
SPRG_08837	-3.84819	6.47836	2.02198e-43				SPRG_14346	-3.23742	6.17709	1.36694e-36
SPRG_03447	4.87063	4.51356	1.12664e-10				SPRG_10638	6.1368	3.176	7.62939e-05
SPRG_04688	-4.77781	2.32134	0.000976563				SPRG_05647	-3.72697	4.14143	3.07523e-11
SPRG_05302	7.58552	4.69227	9.05942e-14				SPRG_08879	3.03799	8.49322	2.81345e-98
SPRG_15152	4.8779	3.18419	0.000144958				SPRG_06536	6.37362	3.41596	1.09673e-05
SPRG_13726	7.33109	4.43639	1.95541e-11				SPRG_08173	5.85007	2.88468	0.00012207
SPRG_09274	-2.70754	6.71551	1.87648e-33				SPRG_02091	9.72597	6.78411	3.91387e-55
SPRG_06677	-4.41016	4.4545	3.48166e-13				SPRG_11978	5.5012	2.52884	0.000976563
SPRG_04133	4.17875	3.83536	3.03239e-06				SPRG_15329	-2.6499	9.08743	9.26806e-198
SPRG_10771	-2.70173	3.57	8.79765e-05				SPRG_07119	-2.12503	6.86431	6.1745e-31
SPRG_20409	7.29312	4.39818	3.81988e-11				SPRG_06803	6.94156	3.98962	1.53668e-08
SPRG_02734	6.28665	3.38234	1.90735e-06				SPRG_07788	5.93381	2.96986	6.10352e-05
SPRG_09469	6.57273	3.67179	1.19209e-07				SPRG_18843	6.72907	6.51881	3.39893e-43
SPRG_12742	-3.3547	5.75256	3.16463e-23				SPRG_04065	-2.74675	4.77263	4.1028e-12
SPRG_01341	3.47431	3.77548	1.04904e-05				SPRG_02523	6.15732	3.19681	7.62939e-05
SPRG_05882	5.68893	2.77497	0.000244141				SPRG_18313	2.27137	4.38118	6.57466e-05
SPRG_00156	2.32736	4.54265	9.2477e-06				SPRG_02422	7.15214	4.2018	5.52973e-10
SPRG_05297	-2.31141	3.85462	0.000113074				SPRG_00286	8.80973	5.86636	2.47413e-29
SPRG_08360	5.98853	6.60646	2.98129e-46				SPRG_04099	-5.18964	3.27278	2.98023e-08
SPRG_05493	-4.553	2.73603	6.10352e-05				SPRG_11296	-4.31927	3.67957	2.32831e-10
SPRG_13319	-2.35734	6.97898	5.0473e-33				SPRG_13532	-4.39721	3.75305	5.82077e-11
SPRG_16839	5.47796	4.99078	1.64105e-15				SPRG_08110	-2.66694	3.74896	6.16489e-06
SPRG_05353	6.06777	3.16039	1.52588e-05				SPRG_06263	6.66839	3.71398	4.17233e-07
SPRG_11158	4.21733	5.11858	1.10679e-14				SPRG_12344	5.48244	2.50964	0.000976563
SPRG_20232	4.99629	4.85534	4.43257e-14				SPRG_03904	5.98434	3.02121	0.000274658
SPRG_10304	-2.83762	4.45797	1.36805e-08				SPRG_04308	5.87986	2.91499	6.10352e-05
SPRG_08098	2.60563	4.48325	5.29958e-06				SPRG_02684	5.46979	2.49671	0.000976563
SPRG_17915	7.43938	8.42535	1.4332e-169				SPRG_18831	7.88755	4.94129	8.47412e-16
SPRG_13941	3.97176	8.75222	1.84252e-155				SPRG_12416	-3.13951	3.64187	2.46335e-07
SPRG_02394	6.19538	3.28985	7.62939e-06				SPRG_20872	4.01617	3.77554	3.03239e-06
SPRG_00083	-4.45269	3.97832	2.09548e-09				SPRG_02735	6.04315	3.08095	0.000144958
SPRG_02779	6.63426	3.73396	5.96046e-08				SPRG_11526	7.45375	4.50534	1.33582e-12
SPRG_19613	2.08341	5.14091	4.30284e-07				SPRG_05527	6.70213	3.74805	4.17233e-07
SPRG_10710	8.8241	5.9352	4.22621e-32				SPRG_06786	8.26033	5.31547	7.33229e-20
SPRG_18903	-2.28996	6.21376	5.90351e-19				SPRG_18188	7.57902	4.6313	1.17861e-12
SPRG_13787	7.0734	4.17693	2.09548e-09				SPRG_10619	-3.32176	2.87722	7.62939e-05
SPRG_09054	7.64652	4.75358	2.35367e-14				SPRG_10716	2.71523	5.45006	1.93931e-11
SPRG_13723	5.96016	3.05109	3.05176e-05				SPRG_10390	-3.04532	2.90523	7.62939e-05
SPRG_01240	-4.69642	10.4862	0				SPRG_17178	5.49602	2.52353	0.000976563
SPRG_08752	4.8512	4.51779	1.12664e-10				SPRG_02374	-4.23651	4.44235	8.04912e-16
SPRG_05579	6.04472	3.13698	1.52588e-05				SPRG_02455	7.23809	5.1682	1.37427e-17
SPRG_00127	6.70067	3.80102	2.98023e-08				SPRG_01260	-2.81302	5.9719	5.32999e-26
SPRG_03770	-2.8864	6.07756	6.95285e-24				SPRG_12832	-5.39629	3.15693	1.19209e-07
SPRG_02929	6.65978	3.75973	2.98023e-08				SPRG_09955	-3.4978	6.43488	3.18029e-47
SPRG_02895	6.8321	5.97733	2.22206e-31				SPRG_19383	7.5094	4.56131	6.82121e-13
SPRG_00862	6.46917	3.56708	4.76837e-07				SPRG_04619	7.33062	4.38148	1.95541e-11
SPRG_18036	6.62558	5.50322	4.94887e-23				SPRG_13691	7.05599	4.10495	2.09548e-09
SPRG_13514	-3.68096	4.03176	1.94123e-08				SPRG_05134	2.73445	4.96771	6.90142e-09
SPRG_07921	-6.4307	3.15574	1.90735e-06				SPRG_01679	7.63344	4.686	3.17968e-13
SPRG_00935	5.92608	3.01645	6.10352e-05				SPRG_05984	8.5361	5.59205	9.90481e-25
SPRG_17078	-2.42709	7.70035	7.65402e-56				SPRG_20774	5.818	2.85204	0.00012207
SPRG_15470	7.13909	4.24311	5.52973e-10				SPRG_04432	-2.0194	4.68979	4.56661e-07
SPRG_09728	-2.50635	6.69381	5.07517e-30				SPRG_03169	-4.18304	6.52818	1.48411e-61
SPRG_02308	6.85045	3.95218	5.7742e-08				SPRG_05197	-4.75519	3.87929	3.63798e-12
SPRG_10629	6.10466	3.19782	1.52588e-05				SPRG_03876	5.46342	2.49019	0.000976563
SPRG_18481	-2.31634	3.52442	0.000910521				SPRG_01064	10.9666	8.02567	5.07707e-128
SPRG_14841	5.7755	2.86321	0.00012207				SPRG_10329	6.72315	3.76928	2.16067e-07
SPRG_08420	-4.62547	7.12057	9.78209e-80				SPRG_08006	-4.8022	2.39112	0.00012207
SPRG_22363	5.92945	3.01986	6.10352e-05				SPRG_01583	5.66458	2.6957	0.000244141
SPRG_15208	6.14279	3.23652	7.62939e-06				SPRG_16924	-2.535	8.60913	4.79756e-133
SPRG_14924	-2.97107	3.06439	0.000728607				SPRG_02634	6.22349	3.2639	4.00543e-05
SPRG_21308	-2.23677	4.81264	9.62443e-08				SPRG_10223	6.83381	3.88095	5.7742e-08
SPRG_17035	8.91145	6.78052	2.53393e-56				SPRG_17321	6.91031	3.95811	1.53668e-08
SPRG_09648	9.39557	6.50771	3.73091e-47				SPRG_16282	-3.7746	2.17667	0.000488281
SPRG_11675	-5.83408	4.37669	1.42109e-14				SPRG_07527	6.73465	3.78089	2.16067e-07
SPRG_15401	-2.36801	4.28027	2.82888e-06				SPRG_08451	4.01684	6.03554	1.28681e-24
SPRG_10594	7.31191	4.41709	3.81988e-11				SPRG_02309	9.58562	6.64358	2.80906e-50
SPRG_21502	7.25459	5.4075	1.40786e-21				SPRG_18589	-2.40604	3.14108	0.000855446
SPRG_11488	5.89977	2.98969	6.10352e-05				SPRG_06241	-2.69489	3.99154	1.85702e-07
SPRG_02466	-2.36779	3.46362	0.000488281				SPRG_07093	5.55009	2.57881	0.000488281
SPRG_16842	2.54594	7.21595	6.3116e-34				SPRG_20483	-3.44636	3.04733	2.09808e-05
SPRG_02271	6.35221	4.17693	2.09548e-09				SPRG_20614	6.24962	3.29038	4.00543e-05
SPRG_19072	7.57858	4.6853	9.05942e-14				SPRG_06081	7.0239	4.07261	4.07454e-09
SPRG_10767	-2.33929	4.09953	2.43426e-05				SPRG_00435	5.80882	6.28819	1.28708e-35
SPRG_06484	8.50655	5.61686	2.30272e-25				SPRG_04725	7.10657	4.1559	1.07684e-09
SPRG_15805	-4.06123	2.8821	3.05176e-05				SPRG_17551	5.82014	7.14756	4.85331e-63
SPRG_19075	-2.51691	7.95159	4.93433e-70				SPRG_00228	5.61087	2.64089	0.000488281
SPRG_20575	5.82506	2.91367	0.00012207				SPRG_14104	-4.74198	2.91012	1.90735e-06
SPRG_09413	-2.63622	5.71445	3.48792e-17				SPRG_01555	-3.95469	2.54987	6.10352e-05
SPRG_19206	2.79075	4.40897	2.82888e-06				SPRG_02347	2.50214	4.59685	2.03777e-06
SPRG_16756	7.56757	4.67423	1.77636e-13				SPRG_04762	6.98295	4.03134	7.91624e-09
SPRG_00484	6.10466	3.19782	1.52588e-05				SPRG_02254	5.39337	5.03451	5.87399e-15
SPRG_06645	3.70761	3.43639	0.000221252				SPRG_03095	6.95712	4.00531	7.91624e-09
SPRG_09914	-4.5945	4.12235	1.45519e-10				SPRG_15644	4.28662	3.18476	0.000144958
SPRG_01452	7.44466	4.55064	2.6148e-12				SPRG_19530	11.3847	8.44402	1.85089e-171
SPRG_00391	-2.43597	3.53819	0.000533521				SPRG_01469	2.33759	4.99039	2.74658e-07
SPRG_20277	-3.04291	4.9477	1.49444e-12				SPRG_02393	6.59118	3.63598	1.54972e-06
SPRG_16956	8.41377	5.52382	5.75149e-25				SPRG_14035	8.3213	5.37663	5.2953e-21
SPRG_05276	-2.86683	6.92704	9.33883e-42				SPRG_09046	5.66273	2.69381	0.000244141
SPRG_08406	3.46797	4.08899	1.40117e-06				SPRG_00634	-2.68913	5.93371	7.50433e-24
SPRG_00207	-5.43989	4.27348	2.27374e-13				SPRG_00380	6.42967	3.47268	5.72205e-06
SPRG_03321	6.07689	3.16965	1.52588e-05				SPRG_04137	-3.20745	2.85288	0.000144958
SPRG_09958	5.77737	2.86511	0.00012207				SPRG_14192	-4.20453	4.43049	1.58207e-15
SPRG_15226	-6.31072	3.0343	3.8147e-06				SPRG_19422	-4.93997	4.00379	4.54747e-13
SPRG_20373	4.59652	3.22324	0.000144958				SPRG_15760	5.56899	2.59812	0.000488281
SPRG_18813	-3.12539	6.3525	7.69126e-32				SPRG_06995	-2.95512	7.11768	1.96362e-60
SPRG_10092	-2.98473	3.66689	2.74405e-05				SPRG_07072	5.59737	2.6271	0.000488281
SPRG_06163	-3.12693	2.91367	0.000518799				SPRG_00349	-3.16793	6.3405	1.71994e-39
SPRG_19848	6.45116	3.54887	4.76837e-07				SPRG_09776	-2.8522	8.48616	8.32457e-146
SPRG_01686	6.15648	3.2504	7.62939e-06				SPRG_05006	-2.73325	5.7552	5.0681e-22
SPRG_21513	-3.98876	2.71827	0.00012207				SPRG_04346	3.41315	3.97841	1.09286e-05
SPRG_13498	2.04888	6.45576	1.76019e-15				SPRG_21653	7.45161	4.50319	1.33582e-12
SPRG_21018	9.72448	6.83706	1.14827e-58				SPRG_22203	5.58667	2.61618	0.000488281
SPRG_20176	5.92861	3.01901	6.10352e-05				SPRG_09777	5.4581	2.48474	0.000976563
SPRG_10505	-2.18359	6.41312	1.37612e-20				SPRG_04523	-2.41428	3.09889	0.000855446
SPRG_04006	6.1165	3.20984	1.52588e-05				SPRG_07454	5.68479	2.71631	0.000244141
SPRG_06206	5.522	2.60454	0.000976563				SPRG_04014	-4.17413	5.09711	1.29441e-23
SPRG_20394	-9.45754	6.19735	8.55285e-50				SPRG_17890	6.44159	3.48474	5.72205e-06
SPRG_16364	6.43825	3.5358	4.76837e-07				SPRG_10205	4.44124	3.31639	4.00543e-05
SPRG_03800	4.37823	7.09948	2.6918e-54				SPRG_10033	6.45395	3.49725	5.72205e-06
SPRG_07023	5.48022	2.56182	0.000976563				SPRG_13672	8.22878	5.2838	1.04589e-20
SPRG_08005	-5.80676	2.52262	0.000244141				SPRG_08633	4.14163	6.21988	2.51806e-28
SPRG_09443	-3.18335	4.18799	1.9465e-08				SPRG_05772	5.67472	2.70604	0.000244141
SPRG_02207	-3.99732	5.35199	2.26048e-21				SPRG_07987	3.70755	4.03545	7.66013e-07
SPRG_11843	6.61717	3.71669	5.96046e-08				SPRG_10495	9.56402	6.62196	2.05293e-49
SPRG_20129	5.44308	2.52382	0.000976563				SPRG_22032	5.96268	2.99921	0.000274658
SPRG_20071	7.03959	4.14287	4.07454e-09				SPRG_05232	-2.45608	7.19489	2.81702e-48
SPRG_04379	-5.47377	6.2262	1.7961e-48				SPRG_16163	7.96074	8.08047	5.43829e-130
SPRG_18050	6.35135	3.44785	9.53674e-07				SPRG_19021	7.13722	4.18678	5.52973e-10
SPRG_20476	5.39892	2.4786	0.000976563				SPRG_13380	-2.53773	4.32282	3.24374e-08
SPRG_13383	-2.29364	6.10416	1.12592e-17				SPRG_06769	-3.03576	6.317	2.32337e-36
SPRG_22268	-4.38912	3.81977	1.53668e-08				SPRG_00051	-3.57997	7.09152	1.59157e-76
SPRG_10392	-3.07875	8.47052	1.97729e-131				SPRG_19889	-2.3943	4.31024	2.09868e-07
SPRG_07012	5.83763	2.92647	0.00012207				SPRG_06456	5.55608	2.58493	0.000488281
SPRG_21642	-4.68504	6.67233	4.55734e-59				SPRG_09446	5.40925	2.43474	0.000976563
SPRG_00795	2.15903	4.87387	2.03159e-06				SPRG_05057	5.9239	6.63709	2.2535e-45
SPRG_15909	-2.98514	5.13186	6.41797e-14				SPRG_10264	6.5467	3.59103	1.54972e-06
SPRG_19870	5.81601	2.90446	0.00012207				SPRG_15630	5.63184	2.66229	0.000488281
SPRG_16168	5.66089	6.12642	1.65462e-32				SPRG_02876	5.38035	8.3567	1.70121e-139
SPRG_10574	7.23591	4.3406	1.45519e-10				SPRG_09696	5.61853	2.64871	0.000488281
SPRG_17255	9.15662	6.26838	6.18085e-41				SPRG_10532	-3.31464	3.47817	1.62423e-06
SPRG_13687	6.61874	3.71827	5.96046e-08				SPRG_13484	2.48956	6.05185	3.27942e-15
SPRG_12121	5.66416	4.83099	8.55427e-14				SPRG_20401	8.8845	5.94129	4.70997e-31
SPRG_06527	3.99441	3.83439	3.03239e-06				SPRG_18406	7.60528	4.6577	6.12399e-13
SPRG_07622	-6.21058	2.93283	1.52588e-05				SPRG_03628	7.82913	4.88261	3.17628e-15
SPRG_02174	-2.98578	3.22694	0.000221252				SPRG_08383	2.25384	4.08419	0.000312551
SPRG_14672	-9.34457	6.08421	1.75162e-46				SPRG_17771	-2.20618	4.10991	8.96304e-06
SPRG_20784	6.03617	3.1283	1.52588e-05				SPRG_05003	-5.94176	2.3022	0.00012207
SPRG_04479	6.94895	4.05151	1.53668e-08				SPRG_21009	6.93083	3.9788	1.53668e-08
SPRG_06734	8.1499	5.2591	1.56701e-20				SPRG_15982	6.47784	3.5214	2.98023e-06
SPRG_17587	8.47398	5.5842	8.82918e-25				SPRG_12167	6.13813	3.17735	7.62939e-05
SPRG_01952	-2.33969	4.83996	1.05072e-08				SPRG_11441	-6.409	7.3948	1.37582e-135
SPRG_10492	7.68604	4.79331	1.19904e-14				SPRG_18891	6.69127	3.73709	4.17233e-07
SPRG_22147	-3.77032	3.12751	4.00543e-05				SPRG_03958	5.88542	2.92065	6.10352e-05
SPRG_07782	-4.46304	2.31301	0.000976563				SPRG_04135	9.84512	6.90339	3.9302e-59
SPRG_08086	-3.56633	4.37202	4.62194e-10				SPRG_10203	3.27435	5.56557	3.36976e-15
SPRG_20362	9.4175	6.52967	4.90759e-48				SPRG_18437	-4.90197	6.7654	2.3164e-84
SPRG_11316	6.2072	3.30183	3.8147e-06				SPRG_22234	-6.70073	5.36392	1.54074e-33
SPRG_14505	6.01734	3.10918	3.05176e-05				SPRG_05470	-2.1487	5.24209	5.78454e-11
SPRG_03287	3.13477	4.35859	7.84157e-07				SPRG_04062	7.77253	4.82576	1.18794e-14
SPRG_12747	-4.15635	3.15651	4.00543e-05				SPRG_12808	-5.23696	3.17667	1.19209e-07
SPRG_05847	-2.79468	3.48232	0.000156522				SPRG_01275	2.1755	7.33948	4.6747e-30
SPRG_00158	-2.70794	4.69815	4.23671e-09				SPRG_12389	5.60027	2.63007	0.000488281
SPRG_21056	3.90067	5.75666	1.49534e-20				SPRG_16285	-2.71281	6.79091	8.17035e-43
SPRG_15593	6.20997	3.30463	3.8147e-06				SPRG_17414	2.26652	3.98923	0.000324063
SPRG_05406	2.36688	7.93235	4.01891e-50				SPRG_02210	-2.89069	3.62463	2.55601e-06
SPRG_14070	6.31198	3.40799	1.90735e-06				SPRG_13297	6.8371	3.88427	5.7742e-08
SPRG_16981	6.58504	3.68422	1.19209e-07				SPRG_18865	-3.33539	5.3508	1.20654e-21
SPRG_12445	-5.53056	5.44166	1.26218e-29				SPRG_01924	-4.44312	2.95653	1.90735e-06
SPRG_17761	6.52577	3.62432	2.38419e-07				SPRG_07575	8.11205	5.16667	5.72171e-19
SPRG_17149	8.62022	5.73083	2.07234e-27				SPRG_16895	12.4174	9.47694	0
SPRG_00010	5.67598	2.76177	0.000244141				SPRG_12627	6.46727	3.51072	5.72205e-06
SPRG_14814	4.31305	3.51113	1.09673e-05				SPRG_18821	-2.23809	4.36614	6.86712e-07
SPRG_01609	-2.81772	3.59369	4.92334e-05				SPRG_01972	-2.42285	5.4684	4.37773e-15
SPRG_18024	6.39393	3.49096	9.53674e-07				SPRG_06841	7.05069	4.09961	2.09548e-09
SPRG_17927	8.09129	5.20027	6.09864e-20				SPRG_16392	-3.96253	5.8396	1.65956e-36
SPRG_04667	-2.51752	3.34265	0.000855446				SPRG_05892	-2.55563	6.76844	9.25387e-39
SPRG_18197	-3.26431	6.01002	5.75468e-27				SPRG_08625	-2.19333	4.53043	1.5202e-07
SPRG_03033	-2.44291	4.82783	1.05072e-08				SPRG_10265	6.63527	3.68052	8.04663e-07
SPRG_04938	6.21273	3.30743	3.8147e-06				SPRG_03863	-3.70933	5.83415	1.57482e-33
SPRG_20110	-2.33108	6.2925	5.26853e-21				SPRG_11375	-4.13028	7.3885	5.04157e-109
SPRG_18215	-5.57904	4.47082	1.77636e-15				SPRG_03041	4.1997	3.18274	0.000144958
SPRG_02119	2.21184	10.0533	5.41252e-193				SPRG_00035	2.22075	4.70604	5.37832e-06
SPRG_17671	2.16673	5.70414	1.63805e-10				SPRG_17283	7.0336	4.08239	4.07454e-09
SPRG_19385	-2.00072	5.80759	3.23986e-12				SPRG_01766	-3.95956	5.00588	1.02214e-20
SPRG_20306	2.12764	7.14883	8.84058e-26				SPRG_03011	6.56862	3.61318	1.54972e-06
SPRG_17260	5.92608	3.01645	6.10352e-05				SPRG_17987	-4.24203	3.71258	2.09548e-09
SPRG_14329	-3.1498	5.00615	2.44273e-13				SPRG_05127	-2.23879	4.1053	8.96304e-06
SPRG_03072	5.35781	4.24055	1.07684e-09				SPRG_11380	8.53154	5.58748	1.92096e-24
SPRG_04709	6.3663	3.46299	9.53674e-07				SPRG_03253	-8.0365	4.4151	1.38778e-17
SPRG_16571	5.99185	3.08329	3.05176e-05				SPRG_15839	-2.09274	5.782	5.24737e-15
SPRG_00327	-6.57906	5.74664	1.50463e-36				SPRG_21236	-3.0955	2.53834	0.000976563
SPRG_11413	5.72515	2.8119	0.000244141				SPRG_10676	5.96193	2.99844	0.000274658
SPRG_06634	-5.23261	3.57233	1.49012e-08				SPRG_14905	7.29253	4.34314	3.81988e-11
SPRG_12171	-2.58563	3.83099	3.39532e-05				SPRG_04213	-4.24086	6.58481	1.85244e-64
SPRG_02616	5.98541	3.07674	3.05176e-05				SPRG_08747	-3.30302	4.60089	2.59176e-13
SPRG_20199	5.86334	2.95263	6.10352e-05				SPRG_07226	-5.20074	4.44964	6.93889e-18
SPRG_03652	3.04279	10.582	0				SPRG_12201	2.3543	4.86048	4.58883e-07
SPRG_18907	7.4581	4.56416	1.33582e-12				SPRG_10948	-3.382	4.25111	6.98108e-11
SPRG_00934	6.4841	3.58218	2.38419e-07				SPRG_08719	-4.4271	8.03012	2.56532e-181
SPRG_02935	5.72225	2.80894	0.000244141				SPRG_11913	6.36397	3.40619	1.09673e-05
SPRG_05494	6.04316	3.13541	1.52588e-05				SPRG_04283	6.91809	3.96595	1.53668e-08
SPRG_10975	3.70134	5.73161	2.98575e-19				SPRG_01975	-5.8322	5.03059	1.29247e-26
SPRG_12699	7.3715	4.47705	1.00044e-11				SPRG_10499	-3.10278	4.25784	8.22546e-10
SPRG_13647	-2.47029	3.89844	1.93012e-05				SPRG_19599	8.94677	6.00369	1.72286e-32
SPRG_18812	2.96606	5.45244	7.3733e-13				SPRG_12419	-6.35458	2.72095	7.62939e-06
SPRG_02146	-3.09075	5.60298	4.81658e-19				SPRG_18689	-2.69426	3.57265	8.43033e-06
SPRG_12924	-2.39834	4.26343	2.82888e-06				SPRG_05333	7.38188	4.43304	1.00044e-11
SPRG_07894	6.85664	3.95843	5.7742e-08				SPRG_08441	-2.85596	5.00169	2.9773e-14
SPRG_02857	-2.51664	6.20121	9.84011e-22				SPRG_01173	-2.81057	6.0387	8.90477e-28
SPRG_10366	5.51419	2.59656	0.000976563				SPRG_09447	-4.59788	4.31976	4.44089e-16
SPRG_21387	5.91341	3.00356	6.10352e-05				SPRG_03952	5.91527	2.95101	6.10352e-05
SPRG_18235	-2.23443	3.95263	6.61877e-05				SPRG_11519	6.97402	4.02234	7.91624e-09
SPRG_13180	6.79902	3.90029	7.45058e-09				SPRG_05609	-4.26233	4.08563	2.6148e-12
SPRG_19890	8.35828	5.46816	4.4461e-24				SPRG_02924	-2.03782	4.05249	2.53208e-05
SPRG_21341	5.66191	2.74741	0.000244141				SPRG_20239	12.7146	9.7742	0
SPRG_00037	5.80324	2.89146	0.00012207				SPRG_16938	5.43767	2.46384	0.000976563
SPRG_08215	5.42772	2.50809	0.000976563				SPRG_09898	-2.92877	4.98171	2.9773e-14
SPRG_02265	5.40811	7.80474	2.94493e-99				SPRG_15331	7.75288	4.80601	2.29539e-14
SPRG_12325	6.23463	3.32963	3.8147e-06				SPRG_18135	3.05627	4.84504	5.20569e-09
SPRG_20468	3.03949	3.96951	3.39532e-05				SPRG_19005	-8.17311	4.55222	2.1684e-19
SPRG_12119	-7.06908	7.3229	1.70318e-108				SPRG_06772	11.1677	9.29153	4.90995e-307
SPRG_15858	7.55293	4.65952	1.77636e-13				SPRG_13515	-3.913	2.34494	0.000244141
SPRG_01815	2.9024	6.15282	3.57266e-20				SPRG_21566	6.82018	3.8672	5.7742e-08
SPRG_05013	-2.22902	7.3013	1.34255e-37				SPRG_01942	2.09982	4.29381	0.000271539
SPRG_20570	6.62859	3.72822	5.96046e-08				SPRG_09510	6.54268	3.58697	1.54972e-06
SPRG_02916	7.07492	4.17846	2.09548e-09				SPRG_09277	5.76463	2.79769	0.00012207
SPRG_07804	-2.07768	5.79381	1.2161e-12				SPRG_04849	6.14478	3.18409	7.62939e-05
SPRG_10316	6.30034	3.39621	1.90735e-06				SPRG_05476	7.28863	4.33922	3.81988e-11
SPRG_20505	2.13166	4.23982	0.000191076				SPRG_16273	5.83371	2.86803	0.00012207
SPRG_02984	2.43266	7.42174	6.22074e-37				SPRG_03858	-2.13853	6.04121	3.15892e-18
SPRG_20860	-2.32557	4.63327	1.38434e-07				SPRG_01791	5.77922	2.81256	0.00012207
SPRG_16152	-8.69302	6.90769	2.10844e-81				SPRG_11174	-2.44731	5.3499	1.60278e-14
SPRG_04650	7.99358	6.35698	3.59914e-42				SPRG_09695	-3.29923	4.57573	4.85494e-13
SPRG_08124	5.74436	2.83148	0.000244141				SPRG_00117	7.96376	5.01782	5.99564e-17
SPRG_06111	8.33249	5.44229	1.73708e-23				SPRG_15386	5.81383	2.8478	0.00012207
SPRG_05346	2.36232	4.84068	7.51304e-07				SPRG_01744	5.74552	2.77821	0.000244141
SPRG_13531	2.26434	5.13087	1.02899e-07				SPRG_09548	-4.25198	2.98846	9.53674e-07
SPRG_05825	4.83848	5.2699	6.80711e-17				SPRG_15974	10.2971	7.35581	9.2229e-82
SPRG_02090	-3.67093	5.15768	9.96311e-18				SPRG_18603	5.44953	2.47598	0.000976563
SPRG_16235	-3.97749	3.89426	7.91624e-09				SPRG_21096	-2.90079	2.89787	0.000728607
SPRG_12917	-3.29124	4.11997	6.67787e-08				SPRG_10674	-3.50044	3.42054	4.17233e-07
SPRG_04720	-3.07043	7.05568	4.95869e-50				SPRG_06183	-3.66934	3.50157	1.11759e-07
SPRG_04954	2.77169	4.79879	8.06761e-08				SPRG_22061	6.07063	3.10885	0.000144958
SPRG_07389	3.25246	6.04482	6.5101e-21				SPRG_03250	2.09927	4.50454	3.84591e-05
SPRG_06526	-2.47244	6.68409	5.32113e-29				SPRG_09661	-3.29357	3.75622	3.6729e-08
SPRG_00675	4.77034	3.84406	2.16067e-07				SPRG_00997	2.00946	6.57541	2.59128e-16
SPRG_17324	3.31774	3.76075	4.92334e-05				SPRG_18482	6.55621	3.60064	1.54972e-06
SPRG_10398	3.78428	3.27491	0.000144958				SPRG_06308	-2.95782	5.47831	1.32141e-20
SPRG_19957	2.67661	8.93834	3.74892e-116				SPRG_05142	7.59246	4.6448	1.17861e-12
SPRG_11704	6.78703	3.88819	7.45058e-09				SPRG_13666	7.99113	5.04529	3.08862e-17
SPRG_04674	6.88721	3.98925	2.98023e-08				SPRG_11121	2.6507	4.76006	1.5202e-07
SPRG_08921	-5.01655	3.90723	2.32831e-10				SPRG_02993	9.11283	6.17007	1.19847e-35
SPRG_08768	5.76707	2.85462	0.00012207				SPRG_08757	7.32068	4.37147	1.95541e-11
SPRG_09913	3.91634	5.41303	8.44581e-17				SPRG_04506	6.01077	3.04806	0.000274658
SPRG_14433	-2.13101	3.73396	0.000546113				SPRG_02524	-2.67595	3.08599	0.000221252
SPRG_16634	-2.46706	3.57	0.000533521				SPRG_19591	3.62743	8.58151	1.01586e-123
SPRG_15343	11.3979	8.51162	2.63161e-186				SPRG_12636	6.31767	3.35931	2.09808e-05
SPRG_13217	6.24208	3.33718	3.8147e-06				SPRG_04861	7.68951	4.74235	8.55427e-14
SPRG_17454	-2.05868	4.46738	1.52218e-05				SPRG_03172	-5.16314	3.68576	1.16415e-10
SPRG_07161	7.58338	4.69013	9.05942e-14				SPRG_20634	5.42244	2.44824	0.000976563
SPRG_01780	-3.28689	4.33684	1.61833e-09				SPRG_10220	-2.7257	3.85879	1.08439e-06
SPRG_05749	-8.52699	8.56453	5.32799e-256				SPRG_01084	-4.56432	3.2252	5.96046e-08
SPRG_06427	5.29295	6.01666	1.14986e-29				SPRG_05851	8.60097	5.65709	6.9796e-26
SPRG_03360	-3.04488	8.41271	2.09417e-124				SPRG_19796	5.79367	2.82727	0.00012207
SPRG_11682	6.27283	3.36834	1.90735e-06				SPRG_05975	-2.25263	3.99423	8.36458e-06
SPRG_03301	-3.53279	6.59906	2.56142e-43				SPRG_14828	3.88656	3.69617	1.04904e-05
SPRG_16874	5.74362	4.38896	7.45786e-11				SPRG_04306	-3.0541	4.5336	1.90674e-11
SPRG_03766	2.15666	4.91596	3.18363e-06				SPRG_10584	-3.10749	2.81081	0.000144958
SPRG_01778	-2.1336	4.55035	3.38883e-06				SPRG_05725	7.23856	4.28882	1.45519e-10
SPRG_19318	-2.06459	3.95173	0.000324063				SPRG_20598	5.11727	4.48091	4.62194e-10
SPRG_03883	4.23871	4.01858	2.46335e-07				SPRG_02732	2.43838	3.75576	0.000546113
SPRG_00454	2.36322	4.33238	4.2277e-05				SPRG_08739	6.72537	3.77152	2.16067e-07
SPRG_08015	4.25434	5.49925	3.77112e-18				SPRG_16071	6.56565	3.61018	1.54972e-06
SPRG_06961	3.63105	6.85031	7.81762e-40				SPRG_16068	4.02387	6.03982	1.28681e-24
SPRG_19592	2.09452	8.8199	1.04301e-76				SPRG_02105	8.02196	5.07624	1.59039e-17
SPRG_06082	5.87384	2.96331	6.10352e-05				SPRG_10785	-3.18277	5.26358	9.44027e-20
SPRG_01350	6.0852	3.17808	1.52588e-05				SPRG_07083	5.4015	2.4268	0.000976563
SPRG_17659	-5.79772	5.231	1.03398e-25				SPRG_09465	4.60335	5.86353	1.70929e-23
SPRG_15716	-2.11051	7.06666	1.35252e-29				SPRG_18844	6.56019	3.60466	1.54972e-06
SPRG_01936	6.47838	3.57639	2.38419e-07				SPRG_13729	7.95339	5.0074	1.16335e-16
SPRG_14789	8.44316	5.5533	3.38223e-24				SPRG_00778	5.90356	2.9391	6.10352e-05
SPRG_11138	7.2588	4.36364	7.45786e-11				SPRG_12674	5.56899	2.59812	0.000488281
SPRG_00745	-4.33262	4.33031	5.11591e-12				SPRG_00064	-5.9097	2.26961	0.000244141
SPRG_03830	-3.70776	5.94737	3.53973e-30				SPRG_09854	7.421	4.4724	2.6148e-12
SPRG_08807	5.67898	2.76483	0.000244141				SPRG_21268	9.76666	6.82485	7.37032e-57
SPRG_20856	-2.92162	5.11039	5.63291e-13				SPRG_01315	6.8371	3.88427	5.7742e-08
SPRG_12809	4.92858	3.50505	1.09673e-05				SPRG_02380	2.36163	4.42595	1.53741e-05
SPRG_00067	-3.25836	3.07428	0.000144958				SPRG_01858	2.38637	5.17532	1.41407e-08
SPRG_19546	6.04006	3.13225	1.52588e-05				SPRG_02014	3.70843	6.63905	3.23839e-34
SPRG_01296	-2.06023	5.00097	1.68376e-07				SPRG_13721	7.59294	4.64529	1.17861e-12
SPRG_05598	7.01805	4.12116	4.07454e-09				SPRG_07198	-4.1479	3.8047	5.52973e-10
SPRG_17030	4.7039	4.40734	7.83984e-10				SPRG_20090	-3.06184	3.89992	6.67787e-08
SPRG_16666	-3.11912	3.14248	0.000402451				SPRG_03135	-4.35301	3.84056	2.83762e-10
SPRG_00276	7.98911	5.09771	1.81604e-18				SPRG_10381	-3.41561	4.11168	8.65498e-10
SPRG_07420	6.48467	3.58276	2.38419e-07				SPRG_15518	5.51358	2.54149	0.000976563
SPRG_13674	5.83405	2.92283	0.00012207				SPRG_01688	9.34864	6.40627	4.07285e-43
SPRG_04278	5.9453	3.03598	6.10352e-05				SPRG_16678	5.93764	2.97375	6.10352e-05
SPRG_01540	-4.12701	8.10182	1.02509e-141				SPRG_19332	-2.77016	7.69508	1.36787e-81
SPRG_04616	-4.16717	5.28896	1.41944e-21				SPRG_02521	6.06083	3.09889	0.000144958
SPRG_06319	6.81637	3.9178	3.72529e-09				SPRG_00335	6.41655	3.4594	5.72205e-06
SPRG_21435	-2.99964	8.79686	1.60738e-158				SPRG_11973	-3.65833	2.48256	0.00012207
SPRG_19817	7.24032	4.34503	1.45519e-10				SPRG_12519	6.69535	3.74121	4.17233e-07
SPRG_19716	3.07272	5.05193	3.16324e-10				SPRG_10143	6.27771	3.31884	2.09808e-05
SPRG_03500	-3.90588	6.76394	3.59063e-54				SPRG_13396	5.94528	2.98151	0.000518799
SPRG_11811	6.75282	3.85367	1.49012e-08				SPRG_20436	5.81049	2.8444	0.00012207
SPRG_05968	7.5365	4.64299	3.48166e-13				SPRG_11749	-6.0749	3.62908	2.32831e-10
SPRG_00748	5.74054	2.82758	0.000244141				SPRG_14289	-5.49701	2.16035	0.000488281
SPRG_18233	7.22262	4.32722	1.45519e-10				SPRG_04977	6.59361	3.63844	1.54972e-06
SPRG_05983	5.87471	2.9642	6.10352e-05				SPRG_14057	6.80011	3.84695	1.11759e-07
SPRG_09525	2.64226	4.62712	6.24041e-07				SPRG_08148	6.09829	3.13692	0.000144958
SPRG_05837	5.56044	2.64382	0.000488281				SPRG_19910	-2.62586	4.31608	3.24374e-08
SPRG_21323	-3.38252	4.79181	4.85494e-13				SPRG_07624	3.6108	4.61966	2.32802e-09
SPRG_13704	-2.30172	5.30568	4.62857e-11				SPRG_06425	5.73498	2.76748	0.000244141
SPRG_11612	6.2562	3.35149	3.8147e-06				SPRG_22227	5.88622	2.92146	6.10352e-05
SPRG_02983	6.2353	3.33031	3.8147e-06				SPRG_04166	5.50431	2.53201	0.000976563
SPRG_00190	-5.92698	2.64493	0.00012207				SPRG_02053	5.01787	4.03433	6.93835e-08
SPRG_02477	-7.20806	5.13934	3.30872e-24				SPRG_07248	4.74075	5.34269	4.5431e-17
SPRG_00420	5.76425	2.85175	0.00012207				SPRG_00214	7.32185	4.37265	1.95541e-11
SPRG_07652	5.69008	3.90538	1.11759e-07				SPRG_01059	-2.98329	4.45411	1.17029e-10
SPRG_07843	-5.14785	4.84068	2.1684e-19				SPRG_08762	-2.123	4.47405	4.33638e-07
SPRG_08725	-4.62299	2.91917	1.52588e-05				SPRG_14073	-6.04577	3.60014	4.65661e-10
SPRG_18665	6.39089	3.48788	9.53674e-07				SPRG_11816	-4.69435	3.96947	9.09495e-13
SPRG_12968	-2.51682	6.3458	3.47473e-24				SPRG_11979	5.96118	2.99768	0.000274658
SPRG_20995	6.40725	3.50444	9.53674e-07				SPRG_19879	6.69127	3.73709	4.17233e-07
SPRG_11028	-3.65488	2.78103	0.000518799				SPRG_10222	5.73234	2.76479	0.000244141
SPRG_05488	5.75954	2.84695	0.00012207				SPRG_03427	-2.16118	6.27444	2.01256e-21
SPRG_02556	-2.69398	6.1914	5.68383e-24				SPRG_13118	7.13655	4.18611	5.52973e-10
SPRG_12093	-3.87777	3.14404	4.00543e-05				SPRG_05622	-2.14734	6.2023	2.29223e-20
SPRG_13571	-3.24157	2.95173	0.000274658				SPRG_19749	11.039	8.09814	1.72859e-135
SPRG_03997	-2.28256	5.96808	3.62297e-16				SPRG_19609	10.0414	7.09983	1.02135e-67
SPRG_02262	8.00413	5.11279	1.81604e-18				SPRG_02814	9.02451	6.08158	1.66137e-34
SPRG_08790	6.25285	3.34809	3.8147e-06				SPRG_03084	8.65934	5.71561	4.89567e-27
SPRG_14166	4.59521	4.01302	2.46335e-07				SPRG_11774	-6.61376	2.98306	9.53674e-07
SPRG_16103	-4.39729	4.6565	1.58207e-15				SPRG_19312	6.48781	3.53148	2.98023e-06
SPRG_11993	6.54233	3.64105	1.19209e-07				SPRG_21729	6.7742	3.8208	1.11759e-07
SPRG_16514	6.45583	3.55359	4.76837e-07				SPRG_17913	7.88993	4.94368	8.47412e-16
SPRG_11692	2.53453	7.25058	8.67112e-35				SPRG_08452	-3.97207	6.83784	5.3142e-72
SPRG_05382	7.61007	4.71695	4.61853e-14				SPRG_01110	-2.79451	2.88551	0.000728607
SPRG_01320	3.08654	5.32497	1.38128e-12				SPRG_17402	-6.34724	2.71352	7.62939e-06
SPRG_07990	-5.0005	5.26811	2.2489e-24				SPRG_00024	3.66098	5.21684	3.13735e-13
SPRG_19113	3.78074	5.03261	9.00282e-13				SPRG_06112	-4.36384	6.11309	6.44988e-49
SPRG_17660	-4.26699	3.15574	3.8147e-06				SPRG_10086	7.17505	4.22487	2.83762e-10
SPRG_16151	-3.94446	7.16979	3.64183e-72				SPRG_18353	5.88938	2.92468	6.10352e-05
SPRG_05744	5.72031	2.80697	0.000244141				SPRG_15524	10.477	8.5273	7.53815e-181
SPRG_15182	6.80955	3.91091	7.45058e-09				SPRG_01203	-4.56797	3.60818	4.65661e-10
SPRG_16695	2.15381	4.48046	2.54486e-05				SPRG_08825	2.45422	4.1851	7.02548e-05
SPRG_21682	7.99614	5.10477	1.81604e-18				SPRG_09232	-4.22688	5.35229	1.39826e-28
SPRG_06374	5.60104	2.6853	0.000488281				SPRG_13592	5.73586	2.76838	0.000244141
SPRG_06337	-4.43265	3.64382	2.16067e-07				SPRG_11807	-3.49414	4.65163	3.91866e-14
SPRG_08702	-7.00978	5.8271	1.17549e-38				SPRG_20084	-6.09792	3.39578	7.45058e-09
SPRG_16143	-4.24092	5.18209	7.33229e-20				SPRG_19321	3.17224	3.90768	1.93012e-05
SPRG_13840	5.43246	2.51295	0.000976563				SPRG_18205	-4.1786	3.75168	1.07684e-09
SPRG_21085	5.49049	2.57233	0.000976563				SPRG_21360	-2.20237	6.08743	1.46397e-19
SPRG_06399	6.66886	3.76889	2.98023e-08				SPRG_07335	5.67196	2.70323	0.000244141
SPRG_07523	-2.14717	5.26253	6.80259e-10				SPRG_05568	-4.53074	10.6354	0
SPRG_17560	-2.64757	4.82905	1.70933e-09				SPRG_03234	-3.59005	3.13553	5.72205e-06
SPRG_11416	5.41579	2.49588	0.000976563				SPRG_15047	10.4005	7.45923	1.81088e-87
SPRG_01235	-3.238	3.6745	3.03239e-06				SPRG_02398	6.58239	3.6271	1.54972e-06
SPRG_11238	8.09147	5.20046	6.09864e-20				SPRG_03587	8.59261	5.64871	6.9796e-26
SPRG_06598	7.06043	4.16387	2.09548e-09				SPRG_07122	-5.39941	6.50918	5.6598e-73
SPRG_04343	7.42158	4.52742	2.6148e-12				SPRG_08804	2.53674	4.42709	9.2477e-06
SPRG_00450	6.2814	3.37702	1.90735e-06				SPRG_12367	3.41386	3.75259	2.74405e-05
SPRG_18774	7.49656	4.60283	6.82121e-13				SPRG_09098	8.12202	5.17667	5.72171e-19
SPRG_11358	7.26737	6.29268	4.02139e-40				SPRG_07107	-4.63701	9.48363	0
SPRG_02341	3.50821	3.64327	3.5882e-05				SPRG_19040	6.40275	3.44544	1.09673e-05
SPRG_18574	5.69979	2.78605	0.000244141				SPRG_12447	5.53701	2.56544	0.000488281
SPRG_00722	-3.51774	6.23275	1.08287e-33				SPRG_09703	5.71547	2.74759	0.000244141
SPRG_20600	-2.2137	3.82417	0.000192195				SPRG_20442	7.03861	4.08743	4.07454e-09
SPRG_02387	-2.77991	3.9704	6.16489e-06				SPRG_14274	-2.31666	4.04917	4.8736e-06
SPRG_19742	2.80947	6.34043	1.69968e-21				SPRG_18832	-2.47162	3.45718	0.000179991
SPRG_00430	5.76707	2.85462	0.00012207				SPRG_02288	6.49718	3.54097	2.98023e-06
SPRG_04085	6.0273	7.89085	7.13504e-111				SPRG_03009	-2.06663	4.54882	4.51662e-07
SPRG_07721	-3.19789	3.18875	4.00543e-05				SPRG_02057	-3.50096	4.05948	2.15323e-10
SPRG_20262	-4.61557	3.61022	1.49012e-08				SPRG_09194	8.22987	5.2849	1.04589e-20
SPRG_21856	2.31475	7.47732	6.26181e-36				SPRG_02421	8.17053	5.22536	1.50931e-19
SPRG_08375	6.22577	3.32065	3.8147e-06				SPRG_19101	-2.19191	7.79097	4.76485e-60
SPRG_21466	-2.55777	6.87227	9.1629e-35				SPRG_11548	-3.22644	3.77331	3.6729e-08
SPRG_03499	-2.74993	6.58233	5.49308e-32				SPRG_07244	7.36859	4.41968	1.00044e-11
SPRG_01833	6.50001	3.59827	2.38419e-07				SPRG_20615	6.15227	7.63327	2.48733e-90
SPRG_18882	6.5781	3.67721	1.19209e-07				SPRG_19735	6.52445	3.56854	2.98023e-06
SPRG_22119	-5.75604	6.1858	3.42114e-49				SPRG_15041	9.53402	6.59192	2.90528e-48
SPRG_12801	4.68609	4.43448	4.11092e-10				SPRG_18817	5.91605	2.9518	6.10352e-05
SPRG_18435	5.69979	2.78605	0.000244141				SPRG_18044	-2.24894	3.76883	3.85582e-05
SPRG_10506	-3.09087	3.38168	6.60419e-05				SPRG_02906	10.388	7.44677	1.31889e-86
SPRG_16039	2.97121	3.97656	3.39532e-05				SPRG_20295	-2.14244	6.58665	4.38247e-26
SPRG_12202	7.03297	4.13619	4.07454e-09				SPRG_16191	9.67459	6.73267	7.74982e-53
SPRG_20171	2.27867	6.4744	3.62015e-18				SPRG_04064	4.94048	7.59278	2.64866e-79
SPRG_12687	-2.31589	4.7048	1.5202e-07				SPRG_03243	8.41892	8.07457	1.4692e-130
SPRG_04075	6.88115	3.98314	2.98023e-08				SPRG_05315	7.53587	6.82695	2.66147e-54
SPRG_10938	-3.67767	4.52712	1.96749e-11				SPRG_16077	-3.20545	7.05	9.07911e-65
SPRG_21701	-3.39143	2.93192	0.000274658				SPRG_09635	-4.57869	8.97794	0
SPRG_05867	6.25553	3.35081	3.8147e-06				SPRG_08953	-6.85463	6.02384	1.67048e-52
SPRG_00979	3.67441	6.67802	2.56753e-35				SPRG_00260	-3.5333	8.02083	2.22244e-141
SPRG_14131	5.44073	2.52141	0.000976563				SPRG_04026	4.07512	4.63819	2.41631e-10
SPRG_10370	-3.04936	5.56153	2.87233e-18				SPRG_03182	6.37645	3.41882	1.09673e-05
SPRG_19077	-2.43762	5.26631	1.39323e-11				SPRG_06299	-3.93192	6.49941	7.67604e-57
SPRG_04103	-2.64126	5.54754	4.30165e-15				SPRG_20697	6.99881	4.04733	7.91624e-09
SPRG_03780	4.08052	4.54561	8.65498e-10				SPRG_10352	-2.85335	11.8308	0
SPRG_15894	-3.12748	4.89216	4.96465e-12				SPRG_08049	2.18628	7.02177	1.47831e-24
SPRG_03246	-2.13261	5.46425	9.94151e-11				SPRG_14010	2.89642	5.61068	9.65471e-14
SPRG_20205	6.64963	3.74947	5.96046e-08				SPRG_02094	-2.57687	4.76073	5.74776e-11
SPRG_20497	-2.07589	4.04858	0.000116842				SPRG_13218	-2.05772	9.06092	1.79645e-128
SPRG_00620	-3.50853	3.46488	2.98023e-06				SPRG_12694	5.77151	2.8047	0.00012207
SPRG_08993	-4.74307	6.54376	7.36865e-55				SPRG_17621	2.37294	3.69192	0.000912234
SPRG_04524	-2.0495	10.7382	0				SPRG_14727	5.76894	2.80208	0.00012207
SPRG_18361	6.27811	3.37369	1.90735e-06				SPRG_09528	5.48139	2.50857	0.000976563
SPRG_05358	-2.64607	3.34741	0.000488281				SPRG_18457	5.76635	2.79944	0.00012207
SPRG_17099	5.42772	2.50809	0.000976563				SPRG_00594	-2.16589	3.78089	0.000116842
SPRG_12906	7.14561	4.24967	5.52973e-10				SPRG_11995	-2.15017	5.53584	4.24874e-13
SPRG_14554	5.56044	2.64382	0.000488281				SPRG_04623	6.26267	8.53066	2.57797e-167
SPRG_02742	-3.47548	3.24457	2.09808e-05				SPRG_03061	-5.68195	2.03768	0.000976563
SPRG_18936	-3.96775	2.33512	0.000976563				SPRG_03689	4.73945	4.19681	1.02445e-08
SPRG_22267	-5.59022	3.331	2.38419e-07				SPRG_04896	4.87337	4.63007	1.96749e-11
SPRG_18359	-7.86518	4.60084	1.11022e-16				SPRG_09909	8.085	5.13952	2.16586e-18
SPRG_07892	-2.97254	10.3495	0				SPRG_10288	5.45168	2.47817	0.000976563
SPRG_04382	-2.22713	3.78705	0.000324914				SPRG_21994	5.39928	2.42453	0.000976563
SPRG_07951	3.86428	6.51477	1.24029e-33				SPRG_10630	-2.45296	5.05948	2.24909e-12
SPRG_01100	-2.39432	3.85079	0.000113074				SPRG_07459	-2.35281	4.34284	1.21153e-07
SPRG_02449	-5.29478	5.59455	6.71764e-31				SPRG_22350	6.48885	3.53254	2.98023e-06
SPRG_20067	-2.24068	3.93464	6.61877e-05				SPRG_09952	2.47055	5.66494	5.13116e-12
SPRG_06100	-2.58816	3.20834	0.000402451				SPRG_05400	-3.97389	3.2772	8.04663e-07
SPRG_00414	-5.67171	2.38499	0.000488281				SPRG_05699	-6.03911	6.95737	9.1439e-100
SPRG_13195	5.47563	2.55712	0.000976563				SPRG_19908	5.66181	2.69287	0.000244141
SPRG_05915	6.00625	3.09791	3.05176e-05				SPRG_07752	-2.47524	5.34494	1.60278e-14
SPRG_05387	-3.20729	5.2061	3.16738e-15				SPRG_08476	7.45963	4.51125	1.33582e-12
SPRG_05067	5.6178	2.70241	0.000488281				SPRG_07475	7.09974	4.14903	1.07684e-09
SPRG_06277	2.39965	6.53416	2.29223e-20				SPRG_06778	8.81537	5.87201	2.47413e-29
SPRG_20113	-2.65233	3.13934	0.000728607				SPRG_09056	-4.61327	5.24854	1.5935e-28
SPRG_13952	9.04118	6.15273	1.08527e-37				SPRG_18213	4.0271	3.07225	0.000274658
SPRG_22247	-2.77902	3.19178	0.000402451				SPRG_03695	7.44516	4.49671	2.6148e-12
SPRG_02694	6.51686	3.61531	2.38419e-07				SPRG_06090	5.10387	5.40157	5.07754e-19
SPRG_07292	-2.29537	4.42838	1.83154e-06				SPRG_09369	5.68752	2.7191	0.000244141
SPRG_03492	-2.11504	4.96553	6.2095e-08				SPRG_20181	6.02004	4.799	4.29018e-13
SPRG_16164	8.60138	5.71195	4.06421e-27				SPRG_11499	-3.79222	2.28098	0.000488281
SPRG_03935	-2.83668	7.09432	3.65327e-46				SPRG_13153	-3.58319	6.23034	1.38366e-42
SPRG_05805	6.78053	3.88164	7.45058e-09				SPRG_06639	5.69754	4.11239	1.94123e-08
SPRG_14804	6.31198	3.40799	1.90735e-06				SPRG_00331	6.17496	3.2147	7.62939e-05
SPRG_05814	7.09451	4.1982	1.07684e-09				SPRG_08850	-2.12633	4.78953	3.74225e-08
SPRG_11859	5.86334	2.95263	6.10352e-05				SPRG_00294	7.01848	4.06715	4.07454e-09
SPRG_01889	4.94724	2.88304	0.00012207				SPRG_07570	8.06989	5.12435	2.16586e-18
SPRG_11962	2.17049	6.03588	7.38034e-13				SPRG_06987	-3.23622	3.553	8.67993e-07
SPRG_09080	-4.34561	5.0837	1.50931e-19				SPRG_09476	2.44884	4.34133	4.19342e-05
SPRG_17959	5.72998	2.81682	0.000244141				SPRG_19709	5.60317	2.63303	0.000488281
SPRG_08133	5.63334	2.71827	0.000488281				SPRG_19943	-5.4818	4.18375	7.10543e-15
SPRG_21703	6.14207	3.23578	7.62939e-06				SPRG_19020	-7.06875	3.44207	3.72529e-09
SPRG_01533	-2.98391	3.53222	1.94311e-05				SPRG_15770	-3.74897	5.01687	1.02214e-20
SPRG_13291	6.23123	3.32618	3.8147e-06				SPRG_16863	2.13833	4.04214	0.00050826
SPRG_16826	2.12569	5.88375	2.23138e-11				SPRG_07967	5.43984	2.46606	0.000976563
SPRG_04020	5.58088	2.66471	0.000488281				SPRG_09079	9.9034	6.96174	5.3166e-62
SPRG_07392	6.51742	3.61588	2.38419e-07				SPRG_18268	2.33177	5.99672	1.70551e-13
SPRG_18975	8.77159	5.88257	6.3132e-31				SPRG_06888	-2.8686	5.00683	1.64702e-14
SPRG_19485	9.55377	6.66614	4.92256e-53				SPRG_06873	-2.3124	5.12032	1.5939e-11
SPRG_06652	-2.6728	4.71774	4.23671e-09				SPRG_08909	5.6214	2.65163	0.000488281
SPRG_11115	-2.77283	4.27384	2.49951e-07				SPRG_01527	-4.10932	2.95022	1.90735e-06
SPRG_20271	7.22775	4.33238	1.45519e-10				SPRG_13829	8.10763	5.16223	1.11342e-18
SPRG_05755	6.14207	3.23578	7.62939e-06				SPRG_13791	6.26922	3.31024	4.00543e-05
SPRG_08691	7.27903	4.384	7.45786e-11				SPRG_07661	8.64183	5.69806	9.51692e-27
SPRG_12804	5.85541	2.94456	6.10352e-05				SPRG_13049	7.57853	4.63081	1.17861e-12
SPRG_02172	2.01771	4.53401	4.05604e-05				SPRG_16187	9.52381	8.79719	3.32306e-216
SPRG_00340	2.08441	5.52005	5.00949e-09				SPRG_09657	3.96554	7.88696	2.44329e-83
SPRG_09424	7.82153	4.92943	2.08167e-16				SPRG_13071	9.93351	6.99188	1.94599e-63
SPRG_19780	5.60104	2.6853	0.000488281				SPRG_02852	-5.91318	3.33407	2.98023e-08
SPRG_09789	-3.5848	8.0672	2.14979e-119				SPRG_07462	-2.3553	3.69239	6.61877e-05
SPRG_00247	7.11458	4.21842	1.07684e-09				SPRG_07779	-5.18843	2.63795	1.52588e-05
SPRG_12876	5.59471	2.67883	0.000488281				SPRG_10692	7.25186	4.3022	7.45786e-11
SPRG_15866	-6.02656	6.54946	1.21543e-63				SPRG_22266	8.34804	5.40345	2.74216e-21
SPRG_03773	2.71743	4.37769	4.8736e-06				SPRG_09132	-3.15685	6.21939	4.97126e-36
SPRG_01976	5.61989	2.70453	0.000488281				SPRG_08995	-4.5322	3.16309	2.38419e-07
SPRG_04986	7.79736	4.90515	4.09395e-16				SPRG_18042	5.98063	3.01744	0.000274658
SPRG_18504	7.46738	4.57349	1.33582e-12				SPRG_14640	-3.40808	4.44038	8.1371e-13
SPRG_07886	7.03297	4.13619	4.07454e-09				SPRG_19778	8.82088	5.87753	2.47413e-29
SPRG_19541	8.16673	5.27599	7.94093e-21				SPRG_08128	3.49022	3.42339	0.000121117
SPRG_09429	8.08791	5.19688	1.20279e-19				SPRG_16015	-3.86679	5.90104	4.1399e-37
SPRG_14439	-2.30895	4.47425	6.24041e-07				SPRG_07623	-8.33574	4.71538	1.69407e-21
SPRG_16828	5.42057	2.50077	0.000976563				SPRG_01824	6.20007	3.24016	4.00543e-05
SPRG_15028	3.14698	4.34469	3.35316e-07				SPRG_18525	4.0395	5.24145	1.9332e-14
SPRG_02148	6.37926	3.47611	9.53674e-07				SPRG_19580	6.5132	3.55716	2.98023e-06
SPRG_15425	7.03297	4.13619	4.07454e-09				SPRG_15585	8.67285	5.72916	2.51775e-27
SPRG_18034	6.26553	3.36095	3.8147e-06				SPRG_04012	-8.32592	6.4682	9.05568e-72
SPRG_14414	-3.53097	5.23026	1.20464e-17				SPRG_07678	8.36735	5.42282	1.41944e-21
SPRG_11159	5.79036	2.87835	0.00012207				SPRG_03781	-3.04366	4.25175	8.22546e-10
SPRG_05846	7.60272	4.70957	9.05942e-14				SPRG_10501	-2.13066	4.00873	4.2277e-05
SPRG_02747	-3.81687	6.71214	1.16431e-50				SPRG_12987	-6.1293	8.48505	2.6269e-287
SPRG_15997	5.48708	2.56883	0.000976563				SPRG_03125	6.08867	3.12716	0.000144958
SPRG_14926	-3.78894	4.41903	1.60441e-11				SPRG_00854	7.97276	5.02685	5.99564e-17
SPRG_00424	-6.06981	6.84851	8.63617e-78				SPRG_13833	2.07396	4.29288	0.000271539
SPRG_11357	5.6477	2.73291	0.000244141				SPRG_00955	11.2623	8.32155	4.75207e-158
SPRG_01914	2.0934	3.96243	0.00087791				SPRG_07497	8.51663	5.57253	3.72436e-24
SPRG_00540	6.04084	3.13304	1.52588e-05				SPRG_18965	9.24358	6.30104	1.15958e-39
SPRG_15408	6.00538	4.42452	3.81988e-11				SPRG_19754	5.88145	2.91661	6.10352e-05
SPRG_12015	-6.36786	7.52216	3.78183e-124				SPRG_12193	9.57538	6.63334	5.45211e-50
SPRG_03905	10.1116	7.22458	6.52679e-77				SPRG_00891	6.10376	3.14247	0.000144958
SPRG_07544	-2.27052	8.29027	2.91556e-75				SPRG_14132	9.47116	6.52897	5.77335e-46
SPRG_03031	-3.5377	3.88632	1.30851e-07				SPRG_08763	-2.86148	5.15933	7.08891e-16
SPRG_19384	-2.27506	4.34435	5.29958e-06				SPRG_05558	-2.90008	2.68718	0.000518799
SPRG_17570	5.48251	2.56416	0.000976563				SPRG_04817	-3.91955	4.86342	1.9383e-18
SPRG_15387	6.14929	3.24311	7.62939e-06				SPRG_21925	5.59446	2.62413	0.000488281
SPRG_04719	6.83933	3.94096	3.72529e-09				SPRG_03926	-2.10803	4.54569	4.51662e-07
SPRG_08628	-4.25174	8.48348	4.45422e-189				SPRG_17537	-3.9293	5.01461	1.02214e-20
SPRG_19745	6.22372	3.31857	3.8147e-06				SPRG_19234	2.19742	6.34577	7.17442e-16
SPRG_10296	2.39841	3.66689	0.000910521				SPRG_09947	-4.07507	5.65212	8.88338e-33
SPRG_19303	2.07278	4.11399	0.00050826				SPRG_04789	-2.64563	5.78077	1.24488e-21
SPRG_01063	6.39332	3.49034	9.53674e-07				SPRG_03912	5.80882	2.84269	0.00012207
SPRG_20675	5.77737	2.86511	0.00012207				SPRG_09052	5.49394	2.5214	0.000976563
SPRG_10667	3.03632	7.87077	3.08963e-65				SPRG_17992	6.70618	3.75214	4.17233e-07
SPRG_16729	4.10988	3.21059	0.000144958				SPRG_00002	-2.21422	3.86552	4.12576e-05
SPRG_08466	5.43719	2.51779	0.000976563				SPRG_01418	9.1947	6.25207	3.1629e-38
SPRG_16986	5.45012	2.53102	0.000976563				SPRG_13957	6.87756	3.92508	2.98023e-08
SPRG_05869	5.5626	2.64604	0.000488281				SPRG_19814	-2.05255	4.4757	2.05726e-06
SPRG_14223	-3.87657	3.79356	5.7742e-08				SPRG_14669	6.87116	3.91863	2.98023e-08
SPRG_05326	7.06845	4.17195	2.09548e-09				SPRG_03418	-2.94767	4.28129	8.22546e-10
SPRG_07890	-2.51078	8.3846	2.52761e-93				SPRG_02147	2.13976	6.06405	4.09157e-13
SPRG_05369	7.04192	4.14522	4.07454e-09				SPRG_17191	5.55409	2.58289	0.000488281
SPRG_04736	-2.45876	3.77952	5.94761e-05				SPRG_07318	5.77666	2.80994	0.00012207
SPRG_18676	6.9825	4.08533	7.91624e-09				SPRG_10066	-2.17537	6.23611	1.76868e-21
SPRG_19092	5.55392	2.63717	0.000488281				SPRG_19617	5.89413	2.9295	6.10352e-05
SPRG_02173	6.08971	3.18266	1.52588e-05				SPRG_10913	-5.23901	2.61618	1.52588e-05
SPRG_19053	5.6084	2.69281	0.000488281				SPRG_00310	5.95363	2.99	0.000274658
SPRG_07811	7.9875	5.09609	1.81604e-18				SPRG_02635	2.29216	3.72466	0.000912234
SPRG_17566	5.90319	2.99317	6.10352e-05				SPRG_04461	6.97737	4.02572	7.91624e-09
SPRG_11160	4.57907	5.12791	5.87399e-15				SPRG_18866	5.60221	2.63204	0.000488281
SPRG_18066	5.73094	2.8178	0.000244141				SPRG_02035	7.93472	4.98866	2.25622e-16
SPRG_09328	-2.94131	4.08696	6.03854e-07				SPRG_09563	10.4313	7.49012	1.75581e-89
SPRG_17778	6.34066	3.43703	1.90735e-06				SPRG_02607	-3.84992	7.12159	1.30873e-84
SPRG_19557	8.11417	5.22324	3.09167e-20				SPRG_05226	-6.94381	6.61885	1.3494e-79
SPRG_12328	8.52652	5.63689	1.17559e-25				SPRG_19806	6.68673	3.7325	4.17233e-07
SPRG_11395	5.49277	2.57465	0.000976563				SPRG_17796	-6.60531	2.97453	9.53674e-07
SPRG_01935	6.02679	3.11877	3.05176e-05				SPRG_15861	6.57207	3.61667	1.54972e-06
SPRG_13004	-2.86302	4.2046	1.85702e-07				SPRG_15859	9.95243	7.01082	2.67055e-64
SPRG_09689	-2.19823	3.51174	0.000910521				SPRG_05029	6.76171	3.8082	2.16067e-07
SPRG_13072	9.81333	6.92602	8.97478e-63				SPRG_07412	-2.69743	6.0832	2.56826e-26
SPRG_08695	-2.68556	9.13372	1.07457e-171				SPRG_04025	3.49386	3.86174	8.43033e-06
SPRG_00052	-3.54146	6.43847	2.36025e-39				SPRG_02407	5.57195	2.60114	0.000488281
SPRG_11875	8.25927	5.36884	2.64698e-22				SPRG_14532	6.00421	3.0414	0.000274658
SPRG_05002	2.41241	3.7541	0.000533521				SPRG_16608	6.88354	3.93111	2.98023e-08
SPRG_03911	-2.30017	7.22569	2.48148e-37				SPRG_14982	5.47823	2.50534	0.000976563
SPRG_17108	5.78109	2.8689	0.00012207				SPRG_06191	5.09665	2.88634	0.000976563
SPRG_12327	6.02992	3.12196	3.05176e-05				SPRG_02974	-2.41992	3.62908	3.39532e-05
SPRG_00186	6.30488	3.4008	1.90735e-06				SPRG_16189	7.839	4.89253	3.17628e-15
SPRG_09418	2.90713	5.46221	7.3733e-13				SPRG_19369	-4.06718	5.13674	5.24496e-23
SPRG_19275	8.27619	5.38582	1.34003e-22				SPRG_20209	-3.43235	2.9391	4.00543e-05
SPRG_18241	-7.08318	3.81436	4.65661e-10				SPRG_20512	-2.89964	5.3608	1.58545e-18
SPRG_18346	-3.52144	4.022	1.94123e-08				SPRG_07538	5.40815	2.43361	0.000976563
SPRG_01384	2.87428	5.39998	3.91812e-12				SPRG_17861	-2.72933	5.59281	2.07614e-19
SPRG_13299	5.90746	2.99751	6.10352e-05				SPRG_13172	-2.57249	3.34073	8.79765e-05
SPRG_00042	6.09346	3.18647	1.52588e-05				SPRG_09385	-3.24841	3.37177	5.64754e-06
SPRG_18853	-2.53792	4.0237	1.29135e-05				SPRG_12988	-2.88564	3.88303	6.03854e-07
SPRG_04443	-3.32638	4.7438	1.69797e-12				SPRG_00961	-3.50989	3.36288	8.04663e-07
SPRG_13752	6.43884	3.5364	4.76837e-07				SPRG_02385	8.76158	5.81809	3.45074e-28
SPRG_19714	-3.86255	4.37335	3.07523e-11				SPRG_04962	5.57294	2.60215	0.000488281
SPRG_02335	7.36779	4.47331	1.00044e-11				SPRG_14351	5.66352	5.52566	5.86448e-21
SPRG_12415	3.6505	2.94276	0.000976563				SPRG_08304	5.80379	2.83757	0.00012207
SPRG_04600	2.59438	4.10597	3.85582e-05				SPRG_07038	-2.74216	5.16428	5.9005e-15
SPRG_04049	6.94355	4.04607	1.53668e-08				SPRG_06955	-2.82761	4.63155	1.63957e-11
SPRG_09640	7.84129	4.94927	2.08167e-16				SPRG_00768	-3.05903	3.74714	4.17698e-07
SPRG_12295	7.86627	4.97436	1.05818e-16				SPRG_08141	-3.52287	2.07878	0.000976563
SPRG_19752	-2.26644	4.51356	1.16356e-06				SPRG_19207	-5.75315	2.11027	0.000488281
SPRG_10933	-2.86058	3.23358	0.000221252				SPRG_01771	-3.42691	3.66181	1.30851e-07
SPRG_03875	6.55217	3.651	1.19209e-07				SPRG_09572	7.05599	4.10495	2.09548e-09
SPRG_00180	6.86632	3.96819	2.98023e-08				SPRG_16389	-5.20667	6.23229	4.97841e-60
SPRG_02839	-2.68245	3.79256	3.39532e-05				SPRG_02191	6.16715	3.20678	7.62939e-05
SPRG_14023	6.64708	3.7469	5.96046e-08				SPRG_17225	-4.42842	6.61468	1.55784e-69
SPRG_19933	-3.33606	4.09751	6.67787e-08				SPRG_21901	5.94146	2.97764	6.10352e-05
SPRG_03874	7.98427	5.09285	1.81604e-18				SPRG_22367	-4.29973	2.10175	0.000976563
SPRG_08235	6.23937	3.33444	3.8147e-06				SPRG_18367	-4.52578	3.51125	1.86265e-09
SPRG_14393	-9.29473	6.0343	1.12104e-44				SPRG_06531	-4.03865	4.19648	3.48166e-13
SPRG_05017	2.65259	7.76896	9.71239e-52				SPRG_09212	-2.85733	5.20628	1.19766e-16
SPRG_11256	5.53088	2.61362	0.000488281				SPRG_03794	-5.79858	7.88587	3.59106e-189
SPRG_14018	7.40236	4.50809	5.11591e-12				SPRG_12969	-2.54477	3.89005	4.25596e-06
SPRG_15748	7.34877	4.45418	1.95541e-11				SPRG_12558	-2.05731	3.79549	0.000195126
SPRG_05020	5.36673	6.36532	5.80761e-38				SPRG_17860	-5.86925	2.22846	0.000244141
SPRG_01788	-2.70683	5.20778	1.79934e-12				SPRG_11778	4.01149	5.15127	2.11987e-13
SPRG_12008	7.38104	4.48665	1.00044e-11				SPRG_19349	5.84437	2.87888	0.00012207
SPRG_19209	6.95679	4.05942	7.91624e-09				SPRG_09282	-2.61804	3.66807	1.93012e-05
SPRG_20839	-3.59721	2.74844	0.000976563				SPRG_14210	-7.35126	3.72651	5.82077e-11
SPRG_14208	-9.08108	8.81624	9.1139e-305				SPRG_08089	-5.13648	4.17023	7.10543e-15
SPRG_06390	3.2372	6.96121	4.79345e-38				SPRG_18325	9.23239	6.28983	2.24715e-39
SPRG_19506	8.31429	5.42404	3.4328e-23				SPRG_15796	7.67696	4.72974	1.64979e-13
SPRG_10221	5.68197	2.76788	0.000244141				SPRG_19343	9.68232	6.74041	4.00343e-53
SPRG_17898	-3.21872	4.43127	1.51383e-09				SPRG_11520	8.55867	5.61468	5.10551e-25
SPRG_15267	-2.86791	4.39719	4.40594e-08				SPRG_19488	6.5219	3.56596	2.98023e-06
SPRG_07529	-2.68253	4.43703	1.00875e-07				SPRG_12810	5.99246	3.02947	0.000274658
SPRG_20689	-2.75937	8.41017	1.31739e-108				SPRG_04686	-8.74379	5.12453	1.00974e-28
SPRG_16887	-3.8655	2.46863	0.000488281				SPRG_16984	9.0308	6.08788	8.55288e-35
SPRG_02812	8.80136	5.91241	1.63391e-31				SPRG_15726	6.96691	4.01517	7.91624e-09
SPRG_18403	6.03148	3.12355	3.05176e-05				SPRG_07580	5.47402	2.50103	0.000976563
SPRG_00835	-4.31161	6.62474	1.06786e-53				SPRG_00014	7.26869	4.31914	7.45786e-11
SPRG_09381	-2.44593	3.72875	0.000103716				SPRG_19170	6.3288	3.37058	2.09808e-05
SPRG_03884	3.44257	5.73863	2.87233e-18				SPRG_06625	6.37983	3.42225	1.09673e-05
SPRG_05227	5.6919	2.778	0.000244141				SPRG_14826	7.10179	4.15109	1.07684e-09
SPRG_12310	-3.66148	5.71669	1.19799e-24				SPRG_01481	-3.29935	4.02872	5.63159e-09
SPRG_09263	6.65522	3.75512	2.98023e-08				SPRG_20475	-2.55366	3.19748	0.000488281
SPRG_08285	2.69317	6.25203	2.22209e-19				SPRG_01020	-2.26109	7.53551	1.31466e-53
SPRG_02033	8.58655	5.69708	7.96907e-27				SPRG_19301	-4.28242	2.34494	0.000244141
SPRG_07180	8.97838	6.08981	6.35281e-36				SPRG_09444	9.77782	6.83602	3.79978e-57
SPRG_01133	-2.67685	4.26703	4.4337e-07				SPRG_00157	-2.72543	5.35185	4.45339e-17
SPRG_06878	2.43175	5.91045	9.20254e-14				SPRG_19747	3.00585	4.42538	5.41777e-07
SPRG_10859	-2.50612	5.509	1.42799e-13				SPRG_15977	-6.33985	2.70604	7.62939e-06
SPRG_19182	2.84376	4.59627	1.7717e-07				SPRG_19786	6.18596	3.22585	7.62939e-05
SPRG_05684	-2.54991	4.13067	4.25596e-06				SPRG_02032	7.33731	4.38821	1.95541e-11
SPRG_12058	7.39235	4.49802	5.11591e-12				SPRG_04974	-4.22638	2.17532	0.000488281
SPRG_15201	-5.66781	2.38101	0.000488281				SPRG_00648	7.72653	4.77955	4.43257e-14
SPRG_13771	4.66985	3.24749	7.62939e-05				SPRG_15876	6.96503	4.01328	7.91624e-09
SPRG_20244	-2.71095	3.48356	0.000156522				SPRG_17772	8.49611	5.55196	7.21844e-24
SPRG_02479	5.72708	2.81387	0.000244141				SPRG_00402	5.52585	2.55404	0.000488281
SPRG_04887	-4.00864	2.44468	0.000488281				SPRG_13990	-3.20196	3.91984	3.60887e-08
SPRG_05016	2.28369	4.6565	5.6141e-06				SPRG_02017	-2.67992	5.0488	3.28569e-13
SPRG_09828	6.24882	3.34401	3.8147e-06				SPRG_12569	-3.35369	3.22389	2.98023e-06
SPRG_03715	-2.02088	5.6576	6.11269e-11				SPRG_01898	6.35403	4.82684	2.29539e-14
SPRG_01868	8.0298	5.13855	4.67562e-19				SPRG_01961	7.17764	4.22748	2.83762e-10
SPRG_10468	3.16169	5.91241	2.04652e-18				SPRG_16482	5.64315	2.67383	0.000244141
SPRG_05513	3.05291	4.73422	1.03258e-08				SPRG_13664	8.70188	5.75825	6.65386e-28
SPRG_20685	-3.75849	6.90804	2.43272e-57				SPRG_19222	-2.7726	5.1053	7.46709e-15
SPRG_20141	5.6084	2.69281	0.000488281				SPRG_07876	6.22537	3.2658	4.00543e-05
SPRG_03854	2.32152	5.14012	3.74225e-08				SPRG_18381	3.546	4.63696	1.03258e-08
SPRG_20012	6.3207	5.68004	5.10551e-25				SPRG_06275	7.32829	4.37913	1.95541e-11
SPRG_06602	6.3811	3.47798	9.53674e-07				SPRG_20686	-5.87598	6.63573	6.74701e-80
SPRG_06467	6.68783	3.78806	2.98023e-08				SPRG_14378	-2.52129	6.14989	1.76465e-25
SPRG_17611	-2.04959	4.20872	4.2277e-05				SPRG_20544	7.01195	4.06057	4.07454e-09
SPRG_21322	7.59586	4.70267	9.05942e-14				SPRG_10589	7.34108	4.392	1.95541e-11
SPRG_06624	3.78877	3.29268	7.62939e-05				SPRG_04229	7.23545	4.28569	1.45519e-10
SPRG_01090	7.33553	4.44086	1.95541e-11				SPRG_16818	5.77409	2.80733	0.00012207
SPRG_03186	-2.24825	5.50444	7.38035e-12				SPRG_17605	7.28863	4.33922	3.81988e-11
SPRG_03836	7.38533	4.49096	5.11591e-12				SPRG_17951	2.66261	4.64358	4.03932e-07
SPRG_03604	3.06744	3.51839	0.000488281				SPRG_01507	9.47017	6.52798	5.77335e-46
SPRG_10774	2.8238	5.5605	6.22467e-13				SPRG_12005	-2.58633	4.68813	3.16324e-10
SPRG_16123	5.55827	2.64161	0.000488281				SPRG_08904	-2.04736	3.66567	0.000535053
SPRG_16804	-2.53414	3.98751	2.23615e-05				SPRG_15578	6.63432	3.67957	8.04663e-07
SPRG_18873	9.48286	6.59513	2.18727e-50				SPRG_03706	-4.29174	5.56751	7.28901e-34
SPRG_03323	-3.65493	5.16599	5.24347e-18				SPRG_13143	6.05449	3.09246	0.000144958
SPRG_19064	5.54114	6.09133	1.18205e-31				SPRG_12729	4.7428	6.5695	1.89773e-38
SPRG_13114	6.08219	3.17502	1.52588e-05				SPRG_06472	5.7415	6.98461	5.92884e-56
SPRG_05509	-3.14508	4.50627	4.46178e-10				SPRG_22199	6.44644	3.48965	5.72205e-06
SPRG_01690	6.56789	3.66689	1.19209e-07				SPRG_07573	-5.42151	2.89211	1.90735e-06
SPRG_10163	6.67087	3.77092	2.98023e-08				SPRG_14376	-2.47223	4.87368	8.95742e-11
SPRG_10121	-2.81989	4.14756	3.35316e-07				SPRG_09383	7.42538	4.4768	2.6148e-12
SPRG_02154	2.87965	6.75704	2.49149e-29				SPRG_17304	5.64221	2.67288	0.000244141
SPRG_17367	10.8555	7.96896	1.11027e-128				SPRG_17553	6.92119	3.96908	1.53668e-08
SPRG_06768	-4.98625	6.46613	1.26889e-53				SPRG_09016	6.07551	3.1138	0.000144958
SPRG_00268	8.25593	5.36549	2.64698e-22				SPRG_13519	-8.02705	4.40562	2.77556e-17
SPRG_07976	6.2353	3.33031	3.8147e-06				SPRG_20014	6.54168	3.58595	1.54972e-06
SPRG_19273	5.85629	2.94546	6.10352e-05				SPRG_11178	-3.35196	4.49508	3.16995e-12
SPRG_22076	3.55899	4.35656	1.85702e-07				SPRG_13992	5.86141	2.89623	6.10352e-05
SPRG_00666	8.31814	7.00529	3.38847e-65				SPRG_02274	8.5468	5.60278	9.90481e-25
SPRG_04257	-3.55661	8.33472	1.62273e-142				SPRG_04074	-3.0993	7.42567	6.96041e-80
SPRG_09611	7.19287	4.29726	2.83762e-10				SPRG_12031	8.00032	5.05452	3.08862e-17
SPRG_14440	-4.18116	3.29056	1.09673e-05				SPRG_13202	3.86897	3.24918	0.000402451
SPRG_03148	-2.82011	4.7407	3.15819e-10				SPRG_14542	9.82953	6.88778	1.4705e-58
SPRG_02755	5.74436	2.83148	0.000244141				SPRG_02554	-2.88177	3.40677	5.64754e-06
SPRG_08629	-2.27532	6.76457	4.55448e-27				SPRG_09794	-3.76459	4.02647	2.15323e-10
SPRG_08428	-3.34358	3.82661	4.62867e-07				SPRG_03924	5.47718	2.50427	0.000976563
SPRG_01242	2.96153	5.98729	3.42225e-18				SPRG_12575	6.1514	3.1908	7.62939e-05
SPRG_08144	6.92431	4.02667	1.53668e-08				SPRG_01761	-2.42986	5.59824	1.14746e-16
SPRG_12154	5.8686	2.95798	6.10352e-05				SPRG_08411	6.1368	3.176	7.62939e-05
SPRG_19482	2.42816	5.27116	3.02363e-09				SPRG_09430	-5.9067	5.41109	1.92593e-34
SPRG_05413	4.87456	6.80108	1.85212e-47				SPRG_19994	-4.95198	2.20214	0.000488281
SPRG_10681	5.89376	2.98358	6.10352e-05				SPRG_03227	6.70663	3.75259	4.17233e-07
SPRG_10511	2.8372	4.08818	1.09286e-05				SPRG_12511	6.80431	3.85119	1.11759e-07
SPRG_10806	-5.5396	6.67754	1.06176e-66				SPRG_06943	6.37589	3.41825	1.09673e-05
SPRG_06364	5.49504	2.57697	0.000976563				SPRG_00323	-3.64914	8.87779	1.76428e-264
SPRG_08834	-2.02998	3.92874	0.000324063				SPRG_11574	-3.51837	8.05074	9.58557e-144
SPRG_02268	3.02185	4.50261	1.40516e-07				SPRG_19637	-2.40129	3.76928	2.23615e-05
SPRG_19544	2.52797	5.10396	1.275e-08				SPRG_17048	5.82794	2.86216	0.00012207
SPRG_01248	6.15505	3.24894	7.62939e-06				SPRG_08334	11.0376	8.0968	1.72859e-135
SPRG_15396	7.04076	4.14404	4.07454e-09				SPRG_14118	6.94651	3.99461	1.53668e-08
SPRG_12384	-2.37995	5.3633	5.4468e-12				SPRG_17734	5.82049	2.85457	0.00012207
SPRG_09934	-4.1063	5.69441	6.66362e-28				SPRG_03827	-4.34677	2.85288	3.8147e-06
SPRG_06998	8.90165	6.01292	7.28901e-34				SPRG_14359	10.4059	7.46471	9.34055e-88
SPRG_06498	-2.26383	4.76864	5.26483e-08				SPRG_02897	-2.14506	3.91944	4.12576e-05
SPRG_02781	5.8989	5.54205	1.96417e-22				SPRG_18505	8.67055	5.72685	2.51775e-27
SPRG_00753	7.45897	4.56504	1.33582e-12				SPRG_15562	9.17673	6.23408	1.18513e-37
SPRG_05193	-2.88303	4.63578	1.82283e-09				SPRG_02932	12.6912	9.75081	0
SPRG_05275	5.18137	4.10436	7.91624e-09				SPRG_10531	-3.93522	5.23611	9.90481e-25
SPRG_02258	7.75514	4.86273	1.58207e-15				SPRG_19528	-5.02768	9.37241	0
SPRG_22057	-3.61912	5.47113	7.09532e-21				SPRG_19861	-2.9733	6.67293	3.24408e-45
SPRG_01863	6.91332	4.01559	1.53668e-08				SPRG_03985	2.23705	6.44803	2.45414e-17
SPRG_15213	-7.33889	4.07181	1.45519e-11				SPRG_17042	-3.69736	4.43389	4.43257e-14
SPRG_10797	-2.28846	3.66961	0.000310749				SPRG_07753	-7.61443	3.99116	2.27374e-13
SPRG_13589	-3.88629	3.19026	4.00543e-05				SPRG_12374	-3.15455	3.65163	2.46335e-07
SPRG_01288	2.09606	5.66621	6.93093e-10				SPRG_09793	6.09897	3.13761	0.000144958
SPRG_10950	6.73661	3.8373	1.49012e-08				SPRG_01292	8.45913	5.51487	2.7089e-23
SPRG_15656	-2.10033	3.75922	0.000546113				SPRG_06859	6.29454	3.33589	2.09808e-05
SPRG_14398	6.28009	3.37569	1.90735e-06				SPRG_02836	7.96958	5.02365	5.99564e-17
SPRG_11865	-3.67278	6.95011	4.08213e-57				SPRG_06576	-4.01171	5.59129	2.43154e-31
SPRG_05498	3.78212	4.83851	1.17029e-10				SPRG_14787	7.04679	4.09568	2.09548e-09
SPRG_07690	-2.31407	6.58701	8.7458e-25				SPRG_02870	6.71915	3.76524	2.16067e-07
SPRG_16419	-3.72134	3.17885	4.00543e-05				SPRG_06255	-2.7582	3.60416	4.64916e-06
SPRG_10175	-2.05441	4.02837	0.000116842				SPRG_17623	5.79113	2.82469	0.00012207
SPRG_01493	8.47671	5.58694	8.82918e-25				SPRG_08527	6.85707	3.90441	5.7742e-08
SPRG_04590	7.84084	4.94882	2.08167e-16				SPRG_05201	-3.24378	4.89253	5.24923e-16
SPRG_12866	6.67237	3.77244	2.98023e-08				SPRG_15447	-4.4087	4.96125	6.78288e-23
SPRG_04233	4.68657	7.48707	3.59648e-74				SPRG_13976	-2.01392	3.85753	0.000312551
SPRG_18390	-5.89129	6.00173	1.79366e-43				SPRG_09645	7.05599	4.10495	2.09548e-09
SPRG_00281	-2.17382	6.55955	2.93797e-22				SPRG_08630	-3.39155	3.23302	2.98023e-06
SPRG_19566	8.52416	5.63452	1.17559e-25				SPRG_05905	-2.61204	3.82813	1.94157e-06
SPRG_04295	6.86193	3.96376	5.7742e-08				SPRG_08020	-2.84076	6.88355	9.31619e-49
SPRG_02545	5.8498	4.39884	3.81988e-11				SPRG_21909	5.60606	2.63598	0.000488281
SPRG_01277	5.97406	3.06521	3.05176e-05				SPRG_02350	5.44308	2.46937	0.000976563
SPRG_20993	-4.70716	3.59369	1.49012e-08				SPRG_13543	-2.5635	5.9286	1.68444e-22
SPRG_05517	2.52518	3.70134	0.000533521				SPRG_08710	-2.03923	5.38587	3.78552e-11
SPRG_20865	-4.0469	3.97172	2.09548e-09				SPRG_14345	-4.40991	4.23335	9.05942e-14
SPRG_18846	6.90822	4.01045	2.98023e-08				SPRG_14121	-2.00449	6.37678	2.83592e-20
SPRG_14030	6.28403	3.37968	1.90735e-06				SPRG_19978	2.48965	4.69546	2.05726e-06
SPRG_08785	-3.15058	5.25203	9.43055e-16				SPRG_17183	5.58691	7.41435	1.0051e-74
SPRG_09509	2.50255	6.48919	1.19539e-20				SPRG_05747	5.69388	2.72558	0.000244141
SPRG_07535	7.80264	4.91045	4.09395e-16				SPRG_17765	-3.62292	6.66247	9.25752e-58
SPRG_00107	-2.9754	3.0971	0.000728607				SPRG_12363	-6.36729	8.32217	6.65999e-257
SPRG_10514	6.34821	3.44468	9.53674e-07				SPRG_05063	7.96545	5.01951	5.99564e-17
SPRG_21851	5.65989	2.74535	0.000244141				SPRG_07887	11.6177	8.67709	3.7928e-201
SPRG_00022	-3.05045	4.58766	7.07738e-10				SPRG_01355	2.26681	6.57586	5.06106e-19
SPRG_16487	6.77634	3.8774	7.45058e-09				SPRG_07687	-2.26148	4.36733	4.03932e-07
SPRG_00271	5.59999	2.68422	0.000488281				SPRG_03994	5.53296	2.56131	0.000488281
SPRG_02713	-3.12718	2.83342	0.000976563				SPRG_03949	7.40835	4.45968	5.11591e-12
SPRG_10320	5.66997	2.75564	0.000244141				SPRG_13579	-6.41906	2.78621	3.8147e-06
SPRG_02375	-4.18165	3.91137	7.91624e-09				SPRG_06093	-2.01538	7.14614	3.39962e-34
SPRG_04000	-6.67072	5.08166	2.64698e-23				SPRG_00147	3.01398	3.69381	0.000179991
SPRG_17701	-4.11576	2.38632	0.000976563				SPRG_16736	-4.2227	4.65867	1.81604e-18
SPRG_21906	5.46761	4.73005	1.17861e-12				SPRG_06369	-2.43027	3.85795	7.42753e-06
SPRG_04965	-2.67052	5.55374	2.4571e-15				SPRG_02228	-2.68146	3.24403	0.000277162
SPRG_16023	2.62668	7.37269	3.00803e-39				SPRG_02469	6.74115	5.24193	1.00789e-18
SPRG_00992	7.36033	4.46582	1.00044e-11				SPRG_17754	-3.13639	2.68338	0.000518799
SPRG_12681	-5.16631	4.56299	4.44089e-16				SPRG_14436	3.63144	5.47529	1.84851e-15
SPRG_01294	-3.26436	3.29691	0.000121117				SPRG_01349	6.35024	3.39229	1.09673e-05
SPRG_19993	2.59881	7.43215	3.08776e-40				SPRG_07889	-3.27355	5.39069	3.45064e-22
SPRG_08457	3.269	4.804	1.82283e-09				SPRG_17622	6.88115	3.9287	2.98023e-08
SPRG_17310	6.26885	3.36431	3.8147e-06				SPRG_05124	3.05501	8.12144	1.23946e-76
SPRG_07715	7.77559	4.88328	8.04912e-16				SPRG_18542	-6.2957	2.66133	1.52588e-05
SPRG_16936	6.37803	8.16153	3.98731e-136				SPRG_10233	3.10194	4.12506	7.42753e-06
SPRG_20146	6.23395	3.32894	3.8147e-06				SPRG_17055	7.26808	4.31853	7.45786e-11
SPRG_16056	5.59576	2.67991	0.000488281				SPRG_03531	-4.36813	3.43417	7.45058e-09
SPRG_07003	2.19692	6.89495	1.34138e-22				SPRG_05682	5.59349	2.62314	0.000488281
SPRG_07305	7.89942	5.00766	2.73219e-17				SPRG_09596	5.62425	2.65455	0.000488281
SPRG_05131	6.50453	3.60283	2.38419e-07				SPRG_09702	7.73669	4.78975	4.43257e-14
SPRG_14915	5.98783	3.0792	3.05176e-05				SPRG_01092	-5.80973	7.2725	7.56366e-124
SPRG_02558	-2.2037	5.52111	1.3098e-11				SPRG_20211	-6.1258	2.4891	6.10352e-05
SPRG_02715	5.50746	2.58968	0.000976563				SPRG_11568	-2.90345	8.27122	3.9679e-129
SPRG_19812	6.64555	3.74535	5.96046e-08				SPRG_19033	-2.71389	5.43417	1.09844e-17
SPRG_04537	-3.20784	4.84839	1.66235e-12				SPRG_16108	6.15995	3.19948	7.62939e-05
SPRG_12379	7.60351	4.71036	9.05942e-14				SPRG_11516	8.48986	5.54569	7.21844e-24
SPRG_07164	6.27349	3.36901	1.90735e-06				SPRG_16018	-2.01578	4.88572	6.22176e-08
SPRG_21006	-3.49173	3.08084	7.62939e-05				SPRG_19675	-3.77234	4.26071	2.26663e-12
SPRG_13712	6.72457	3.82515	1.49012e-08				SPRG_04108	4.59931	6.11212	2.57474e-28
SPRG_19849	3.05592	7.72904	7.71899e-60				SPRG_05838	-2.21668	3.4594	0.000310749
SPRG_09166	5.96427	3.05526	3.05176e-05				SPRG_10165	-3.53936	3.28412	1.54972e-06
SPRG_00707	-4.32162	5.77712	3.41782e-30				SPRG_04339	-3.96946	3.39112	2.16067e-07
SPRG_01103	4.75124	7.74073	4.99722e-89				SPRG_15845	6.28013	3.32129	2.09808e-05
SPRG_02106	7.45955	4.56562	1.33582e-12				SPRG_00524	5.75059	4.70346	2.91878e-12
SPRG_06199	-3.60544	4.44785	1.31259e-10				SPRG_11244	9.93231	6.99068	1.94599e-63
SPRG_13382	5.67598	2.76177	0.000244141				SPRG_10533	-3.10129	3.68671	1.40117e-06
SPRG_11465	7.77279	4.88046	8.04912e-16				SPRG_10326	-2.25933	3.54726	0.000103716
SPRG_12562	7.0271	4.13028	4.07454e-09				SPRG_05816	5.47296	2.49995	0.000976563
SPRG_01018	-4.3846	5.90746	2.36011e-33				SPRG_05202	-2.22396	3.52034	0.000179991
SPRG_14863	5.66796	2.75358	0.000244141				SPRG_05967	5.93841	2.97453	6.10352e-05
SPRG_06284	3.12462	3.56475	0.000277162				SPRG_21157	9.11892	6.17616	6.2018e-36
SPRG_01865	-3.5938	5.3569	7.53284e-20				SPRG_19463	6.798	3.84482	1.11759e-07
SPRG_20562	2.9129	4.64465	5.72777e-08				SPRG_04728	4.2923	4.79395	3.49648e-11
SPRG_15574	-4.54237	3.4817	1.19209e-07				SPRG_04268	5.78689	2.82037	0.00012207
SPRG_13936	-2.04476	6.60994	6.55376e-21				SPRG_01565	-3.5518	5.12855	3.98265e-20
SPRG_17569	-2.81841	6.16609	5.43719e-25				SPRG_00659	-2.71407	3.11733	0.000121117
SPRG_09672	-2.63314	4.56094	1.83236e-08				SPRG_11759	-2.59659	7.36751	3.11224e-59
SPRG_21955	5.44543	2.52622	0.000976563				SPRG_05210	9.34525	6.40287	7.91033e-43
SPRG_08797	6.52799	3.62656	2.38419e-07				SPRG_07235	-3.78331	5.11891	2.26048e-21
SPRG_19554	-3.71067	3.16888	4.00543e-05				SPRG_00442	8.74876	5.80525	6.66362e-28
SPRG_08330	6.21479	3.30953	3.8147e-06				SPRG_21885	3.19715	4.94982	3.16324e-10
SPRG_17833	3.3643	7.0712	7.65739e-43				SPRG_00756	-2.72861	7.84325	2.24106e-88
SPRG_12577	7.69816	4.80548	6.10623e-15				SPRG_10297	-2.05649	8.55495	1.01694e-90
SPRG_08068	-2.11093	8.044	5.69496e-57				SPRG_14099	2.72947	3.43361	0.000855446
SPRG_18829	5.69684	2.78304	0.000244141				SPRG_19627	6.01077	3.04806	0.000274658
SPRG_03964	-2.19915	3.83924	0.000192195				SPRG_02709	3.08721	5.58238	1.31298e-14
SPRG_16021	-2.00212	4.61644	5.55052e-06				SPRG_09246	6.46515	3.50857	5.72205e-06
SPRG_12188	4.991	6.64147	1.4184e-43				SPRG_10126	-4.15901	3.42908	1.11759e-07
SPRG_15980	5.42772	2.50809	0.000976563				SPRG_22296	6.87317	3.92065	2.98023e-08
SPRG_10401	-3.674	5.24018	3.40182e-18				SPRG_17816	6.0115	3.0488	0.000274658
SPRG_15648	6.77604	7.61185	9.46286e-95				SPRG_14080	7.66822	4.72095	1.64979e-13
SPRG_01995	-2.96639	4.98642	2.27508e-12				SPRG_08113	3.58939	5.12014	3.23098e-12
SPRG_04092	-2.1335	4.43703	5.53962e-06				SPRG_07499	7.58954	4.64187	1.17861e-12
SPRG_15979	6.10837	3.20159	1.52588e-05				SPRG_01309	-7.73469	6.56538	1.38179e-76
SPRG_18392	5.78666	2.87458	0.00012207				SPRG_07099	5.45382	2.48037	0.000976563
SPRG_19409	9.53301	6.64535	3.75909e-52				SPRG_08872	-3.6098	4.19448	1.60441e-11
SPRG_07182	9.00709	6.11858	1.63688e-36				SPRG_18453	6.2391	3.27972	4.00543e-05
SPRG_20064	5.886	2.97568	6.10352e-05				SPRG_16062	6.2153	3.2556	4.00543e-05
SPRG_11546	2.60546	6.3766	2.28985e-20				SPRG_00490	6.75319	6.48488	4.56383e-42
SPRG_02329	7.23625	4.34094	1.45519e-10				SPRG_06220	-2.95436	5.37383	8.74283e-19
SPRG_21930	7.43848	4.54443	2.6148e-12				SPRG_07747	7.00137	4.04991	4.07454e-09
SPRG_02325	5.46987	2.55123	0.000976563				SPRG_00218	-2.54182	10.3911	0
SPRG_15040	5.6609	2.74638	0.000244141				SPRG_19065	4.24744	6.38799	2.62974e-32
SPRG_00068	3.33875	11.3403	0				SPRG_09895	-4.56941	5.15642	9.59255e-27
SPRG_00129	2.20794	10.1867	9.01318e-211				SPRG_10722	5.82959	2.86384	0.00012207
SPRG_00413	-3.27153	7.76597	7.78652e-88				SPRG_02249	2.92183	5.29381	2.39464e-11
SPRG_00344	2.32583	8.28586	4.91165e-62				SPRG_02227	-7.87476	4.25272	4.44089e-16
SPRG_12262	8.19073	5.30007	4.02341e-21				SPRG_12229	-3.38176	4.11415	8.65498e-10
SPRG_00850	7.70749	4.81486	6.10623e-15				SPRG_09683	-3.19202	5.18039	2.07823e-18
SPRG_03585	6.68187	3.78203	2.98023e-08				SPRG_19926	8.18156	5.23643	7.7477e-20
SPRG_00469	-4.13255	3.46988	1.54972e-06				SPRG_02805	-4.77395	9.22574	0
SPRG_00220	6.06089	3.15341	1.52588e-05				SPRG_10647	-2.56809	3.87763	4.25596e-06
SPRG_00048	-5.89827	3.66416	3.72529e-09				SPRG_05538	7.69246	4.74532	8.55427e-14
SPRG_17393	7.12597	4.22989	1.07684e-09				SPRG_08837	-4.88758	6.25079	1.25705e-58
SPRG_12798	6.59195	3.6912	1.19209e-07				SPRG_02005	-2.55162	4.81863	7.33532e-11
SPRG_14811	-4.31896	3.21804	1.90735e-06				SPRG_02250	-2.43812	3.65406	3.39532e-05
SPRG_14388	-5.97029	5.07531	2.64698e-23				SPRG_03447	6.46158	6.18249	7.70426e-35
SPRG_02301	7.96373	5.07223	3.57787e-18				SPRG_04688	-5.75593	2.11309	0.000488281
SPRG_04773	-2.15628	4.30113	1.50972e-05				SPRG_09243	2.84189	3.79593	0.000103716
SPRG_11951	-2.92073	4.36431	4.40594e-08				SPRG_05302	8.27146	5.32663	3.80354e-20
SPRG_15079	4.20054	6.64583	2.69522e-39				SPRG_02392	6.09692	3.13553	0.000144958
SPRG_19864	6.24886	5.80598	1.29449e-27				SPRG_17494	2.32634	5.00626	1.68376e-07
SPRG_19154	6.68187	3.78203	2.98023e-08				SPRG_10703	-2.67632	3.99192	7.84157e-07
SPRG_13152	5.3664	4.50261	1.12664e-10				SPRG_12995	-2.5912	5.2193	3.21139e-14
SPRG_08337	-3.07415	4.5977	7.07738e-10				SPRG_01836	-4.0687	3.14454	2.38419e-07
SPRG_00154	-3.2283	4.2699	5.63159e-09				SPRG_19472	5.4581	2.48474	0.000976563
SPRG_08919	3.42464	6.15991	1.04857e-23				SPRG_13726	8.98274	6.03973	2.36011e-33
SPRG_08735	2.31363	8.06736	3.4668e-53				SPRG_19407	5.76721	2.80032	0.00012207
SPRG_18740	5.45246	2.53341	0.000976563				SPRG_19298	-3.47595	5.08761	2.68971e-19
SPRG_20730	3.51163	3.9726	4.64916e-06				SPRG_09274	-4.76884	6.3573	8.20417e-63
SPRG_13079	7.54939	4.65595	1.77636e-13				SPRG_04140	6.26618	3.30715	4.00543e-05
SPRG_15410	-2.33241	5.97744	6.84581e-17				SPRG_14818	6.00786	3.04511	0.000274658
SPRG_15960	7.16249	4.26667	5.52973e-10				SPRG_06677	-3.97652	4.32952	3.17968e-13
SPRG_17737	2.51152	6.99908	5.5814e-29				SPRG_04133	6.08364	5.80634	1.4803e-26
SPRG_15579	-3.79735	3.23284	2.09808e-05				SPRG_10771	-3.33653	3.33831	5.64754e-06
SPRG_11407	5.96427	3.05526	3.05176e-05				SPRG_20409	5.54306	2.57163	0.000488281
SPRG_09824	2.16773	4.17234	0.000312551				SPRG_22336	5.77837	2.81169	0.00012207
SPRG_01475	-2.59762	6.13216	1.13969e-21				SPRG_02734	5.53802	2.56648	0.000488281
SPRG_11299	-3.83035	6.36867	1.69861e-40				SPRG_09469	7.85449	4.90808	1.64105e-15
SPRG_12133	-5.60488	4.53132	4.44089e-16				SPRG_12742	-3.74493	5.56376	8.13909e-29
SPRG_05621	-2.15062	7.55348	4.30657e-42				SPRG_09617	5.41696	2.44263	0.000976563
SPRG_07415	-3.0768	2.95173	0.000274658				SPRG_06459	-8.7696	5.15041	5.04871e-29
SPRG_02257	4.95277	7.03757	8.40197e-57				SPRG_05882	6.98443	4.03283	7.91624e-09
SPRG_18231	3.39335	2.93735	0.000976563				SPRG_19272	6.21024	3.25047	4.00543e-05
SPRG_01105	7.88954	4.99773	5.37764e-17				SPRG_00156	3.67594	5.8821	2.61247e-20
SPRG_12974	-6.68542	3.4132	1.19209e-07				SPRG_05297	-2.08164	3.80383	0.000116842
SPRG_04924	-2.28782	5.72561	4.72143e-14				SPRG_08617	6.44537	3.48856	5.72205e-06
SPRG_16442	9.27634	6.3883	4.76005e-43				SPRG_00270	6.12408	3.16309	7.62939e-05
SPRG_13913	5.8782	2.96774	6.10352e-05				SPRG_09580	5.47402	2.50103	0.000976563
SPRG_03918	-3.10035	6.33066	4.64762e-31				SPRG_20493	-2.80243	2.59913	0.000976563
SPRG_01912	6.88591	3.98795	2.98023e-08				SPRG_16219	5.89491	2.93031	6.10352e-05
SPRG_15869	5.09758	3.51779	1.09673e-05				SPRG_13762	5.41366	2.43926	0.000976563
SPRG_07128	-2.08995	5.83791	2.73831e-13				SPRG_08360	4.80463	5.54346	2.50326e-20
SPRG_02232	-3.14602	3.20234	0.000221252				SPRG_05493	-4.68131	2.56441	3.05176e-05
SPRG_03099	-2.12024	7.12583	7.26129e-31				SPRG_19635	5.54608	2.57471	0.000488281
SPRG_15996	6.16577	3.25982	7.62939e-06				SPRG_05632	-2.29028	4.94487	5.91771e-10
SPRG_11824	7.46593	4.57204	1.33582e-12				SPRG_13319	-3.36203	6.68308	1.76792e-53
SPRG_00397	9.27535	6.38731	4.76005e-43				SPRG_03306	6.60329	3.64822	8.04663e-07
SPRG_22228	3.26424	3.367	0.000402451				SPRG_16839	7.33485	6.92865	9.31093e-58
SPRG_20100	2.61489	4.32273	8.36458e-06				SPRG_00423	-2.85078	5.51072	1.8667e-19
SPRG_09907	9.78312	6.89577	2.63375e-61				SPRG_05353	6.92621	3.97414	1.53668e-08
SPRG_16940	5.52089	2.6034	0.000976563				SPRG_18613	2.24669	8.76025	3.05701e-81
SPRG_06825	3.49837	4.69948	2.32802e-09				SPRG_14692	5.78264	2.81603	0.00012207
SPRG_19907	-2.36661	3.72247	0.000179991				SPRG_03231	6.14412	3.18342	7.62939e-05
SPRG_21040	3.69808	2.92556	0.000976563				SPRG_14144	2.24166	6.13248	2.36412e-14
SPRG_11897	-4.35806	2.62263	0.00012207				SPRG_20232	6.63194	6.57298	3.57665e-45
SPRG_10081	5.70666	2.79306	0.000244141				SPRG_10304	-3.64415	4.21074	8.36309e-12
SPRG_00720	5.57231	2.65595	0.000488281				SPRG_08098	3.81589	5.71095	1.32817e-18
SPRG_16257	2.31828	7.77235	6.06752e-44				SPRG_15330	-2.76547	3.31639	8.79765e-05
SPRG_03983	7.4829	4.5891	6.82121e-13				SPRG_17915	7.08869	8.18768	1.20638e-136
SPRG_17016	2.34846	3.98969	0.000192195				SPRG_13941	4.33776	9.21673	1.08051e-221
SPRG_00049	-4.94448	2.71406	6.10352e-05				SPRG_09035	6.11192	3.15075	0.000144958
SPRG_20088	-2.10902	3.77042	0.000546113				SPRG_00075	-7.27975	3.65455	1.16415e-10
SPRG_17550	2.89419	5.29056	1.69674e-11				SPRG_02394	7.34108	4.392	1.95541e-11
SPRG_18295	-5.14759	4.13934	3.63798e-12				SPRG_05484	6.56268	3.60718	1.54972e-06
SPRG_11767	6.91756	4.01986	1.53668e-08				SPRG_00083	-3.84131	3.86887	2.83762e-10
SPRG_16628	7.56406	4.6707	1.77636e-13				SPRG_01796	-2.28009	4.26167	6.24041e-07
SPRG_20030	5.54737	2.63048	0.000488281				SPRG_16582	6.03387	3.07152	0.000274658
SPRG_19650	6.36009	3.45671	9.53674e-07				SPRG_10710	8.84526	5.90196	6.61344e-30
SPRG_00278	-2.11231	4.94793	1.02732e-07				SPRG_18903	-2.94667	5.96722	6.82617e-28
SPRG_07536	-4.04971	4.14052	1.45519e-10				SPRG_08646	7.00284	4.05139	4.07454e-09
SPRG_21437	5.63951	2.72456	0.000488281				SPRG_13787	9.02829	6.08536	1.66137e-34
SPRG_01058	-3.55497	2.93554	0.000274658				SPRG_09054	5.61949	2.64968	0.000488281
SPRG_11450	6.17217	3.26631	7.62939e-06				SPRG_13723	7.69541	4.74828	8.55427e-14
SPRG_00521	-2.16084	4.56123	3.38883e-06				SPRG_03934	6.95901	4.00721	7.91624e-09
SPRG_15865	-7.27198	6.66553	4.63651e-69				SPRG_01240	-5.435	10.2893	0
SPRG_08339	-2.49907	6.51794	3.09388e-26				SPRG_05579	6.79547	3.84227	1.11759e-07
SPRG_12827	10.4504	7.56361	1.67764e-97				SPRG_00127	7.12113	4.17057	1.07684e-09
SPRG_14357	-2.88944	3.66307	2.74405e-05				SPRG_03770	-4.42542	5.7686	1.84693e-39
SPRG_17486	-5.34677	4.0254	2.91038e-11				SPRG_08423	5.86222	2.89705	6.10352e-05
SPRG_09203	2.44175	6.08482	1.02094e-15				SPRG_19551	5.63656	2.66711	0.000488281
SPRG_16259	7.30287	4.40799	3.81988e-11				SPRG_03024	-5.45332	3.50103	1.86265e-09
SPRG_01399	5.54737	2.63048	0.000488281				SPRG_01753	-3.07827	7.0111	3.35296e-59
SPRG_09140	-2.27879	6.75307	7.64507e-27				SPRG_02929	8.68373	5.74007	1.29449e-27
SPRG_16322	9.24886	6.36078	3.59914e-42				SPRG_02895	8.23258	7.45735	7.23313e-85
SPRG_13945	5.53198	2.61475	0.000488281				SPRG_00862	7.07768	4.12681	2.09548e-09
SPRG_02423	-4.04879	2.83051	6.10352e-05				SPRG_08738	-2.69038	7.05341	1.54452e-50
SPRG_06812	5.51419	2.59656	0.000976563				SPRG_18036	7.80289	6.75197	2.84409e-52
SPRG_09051	-2.08849	4.36364	1.53741e-05				SPRG_13514	-3.77768	3.87221	2.83762e-10
SPRG_09387	-5.34172	5.90203	2.46119e-38				SPRG_07921	-6.60762	2.97686	9.53674e-07
SPRG_12671	5.48251	2.56416	0.000976563				SPRG_17078	-5.16503	7.27274	3.02546e-123
SPRG_15783	-5.03673	2.58045	0.000244141				SPRG_18966	6.02957	3.06715	0.000274658
SPRG_09923	3.54039	2.94096	0.000976563				SPRG_11991	-2.38236	5.7945	2.4362e-18
SPRG_11867	-2.90096	5.52682	3.06329e-17				SPRG_15470	7.05845	4.10743	2.09548e-09
SPRG_08118	-5.4976	6.01602	6.54687e-42				SPRG_19327	5.40372	2.42908	0.000976563
SPRG_18862	10.099	7.21194	4.9542e-76				SPRG_09728	-3.57654	6.39962	5.13398e-48
SPRG_06218	-2.86564	4.13816	3.35316e-07				SPRG_21013	6.00494	3.04214	0.000274658
SPRG_08237	5.55501	2.63828	0.000488281				SPRG_10632	-2.61856	3.72558	6.16489e-06
SPRG_07511	7.25847	4.3633	7.45786e-11				SPRG_02308	7.49517	4.547	6.82121e-13
SPRG_18430	2.6249	3.55241	0.000488281				SPRG_03978	-2.52837	5.00112	3.16129e-12
SPRG_21476	6.34507	3.4415	9.53674e-07				SPRG_10629	6.68764	3.73342	4.17233e-07
SPRG_03211	5.45828	2.53938	0.000976563				SPRG_03886	-2.95753	3.89828	6.67787e-08
SPRG_05019	2.46892	6.52607	7.70387e-21				SPRG_18481	-2.71357	3.32434	8.79765e-05
SPRG_21199	-2.71841	3.60511	4.92334e-05				SPRG_14841	8.15234	5.20711	1.50931e-19
SPRG_05072	3.70895	4.17464	4.17698e-07				SPRG_12802	6.10784	3.14661	0.000144958
SPRG_00203	-4.75796	2.97656	1.52588e-05				SPRG_00388	6.13413	3.17329	7.62939e-05
SPRG_22299	-5.85471	5.56606	2.46519e-32				SPRG_08420	-4.58812	6.96061	3.46403e-90
SPRG_08000	-2.2108	5.45197	3.46754e-11				SPRG_22363	6.65589	3.70135	4.17233e-07
SPRG_07354	-2.15856	7.4966	1.26521e-40				SPRG_15208	9.15179	6.20909	8.58187e-37
SPRG_16884	-2.39151	4.91803	6.90142e-09				SPRG_04678	-3.82165	5.04825	2.74216e-21
SPRG_04228	2.29298	4.61362	9.26355e-06				SPRG_14924	-3.20794	2.89294	7.62939e-05
SPRG_00549	-2.12936	3.78856	0.000324914				SPRG_16140	7.41442	4.46578	5.11591e-12
[truncated: 3,420 more rows]
