# Supplementary material for: Distinctive Expansion of Potential Virulence Genes in the Genome of the Oomycete Fish Pathogen Saprolegnia parasitica
Source: PLoS Genet. 2013 Jun 13;9(6):e1003272. doi: 10.1371/journal.pgen.1003272 (PMC3681718; doi:10.1371/journal.pgen.1003272)
Supplement: Table S13 — Genes encoding lineage-expanded domains that are Iinduced in cysts or germinating cysts stage. (XLSX) [file pgen.1003272.s025.xlsx]

## Sheet: Supp Table S13
Supplementary Table 13 - Genes encoding lineage expanded domains that are induced in cysts or germinating cysts stage
Gene ID	PFAM domain	myc	s_myc	cysts	g_cysts
SPRG_21476	PF01757.14|Acyl_transf_3[Acyltransferase_family]	0	0	10.8	22.65
SPRG_21624	PF02771.8|Acyl-CoA_dh_N[Acyl-CoA_dehydrogenase,_N-terminal_domain]	1.69	5.15	28.63	29.69
SPRG_14579	PF00023.22|Ank[Ankyrin_repeat];PF00397.18|WW[WW_domain]	0	0	15.57	1
SPRG_03585	PF00023.22|Ank[Ankyrin_repeat]	0	14.39	64.73	28.68
SPRG_04242	PF00023.22|Ank[Ankyrin_repeat]	0	2.23	20.78	2.94
SPRG_21118	PF00023.22|Ank[Ankyrin_repeat]	0	0.82	14.64	1.6
SPRG_17344	PF00023.22|Ank[Ankyrin_repeat]	0	1.32	16.04	2.26
SPRG_13500	PF00023.22|Ank[Ankyrin_repeat]	0	1.57	267.27	101.93
SPRG_00850	PF00023.22|Ank[Ankyrin_repeat]	0	0	100.92	58.68
SPRG_15748	PF00023.22|Ank[Ankyrin_repeat]	0	0	97.28	45.7
SPRG_14830	PF00023.22|Ank[Ankyrin_repeat]	0	0	43.68	46.37
SPRG_02117	PF00023.22|Ank[Ankyrin_repeat]	0	0.34	62.96	33.5
SPRG_10589	PF00023.22|Ank[Ankyrin_repeat]	0	0	49.55	33.64
SPRG_03875	PF00023.22|Ank[Ankyrin_repeat]	0	0	47.15	26.19
SPRG_09828	PF00023.22|Ank[Ankyrin_repeat]	0	0.7	61.14	21.17
SPRG_19631	PF00023.22|Ank[Ankyrin_repeat]	0	0	50.88	9.85
SPRG_16514	PF00023.22|Ank[Ankyrin_repeat]	0	0	33.84	24.48
SPRG_01935	PF00023.22|Ank[Ankyrin_repeat]	0	0	30.92	18.11
SPRG_21119	PF00023.22|Ank[Ankyrin_repeat];PF07714.9|Pkinase_Tyr[Protein_tyrosine_kinase]	0	0	39.24	7.31
SPRG_04283	PF00023.22|Ank[Ankyrin_repeat];PF00520.23|Ion_trans[Ion_transport_protein]	0	0	36.88	6.34
SPRG_19274	PF00023.22|Ank[Ankyrin_repeat]	0	0	33.72	8.15
SPRG_09208	PF00023.22|Ank[Ankyrin_repeat]	0	0	25.09	14.25
SPRG_03054	PF00023.22|Ank[Ankyrin_repeat]	0	0	26.93	11.42
SPRG_00331	PF00023.22|Ank[Ankyrin_repeat]	0	0	21.91	12.62
SPRG_01403	PF00023.22|Ank[Ankyrin_repeat]	0	0	19.75	12.71
SPRG_19129	PF00023.22|Ank[Ankyrin_repeat]	0	0	22.05	8.89
SPRG_05620	PF00023.22|Ank[Ankyrin_repeat];PF00097.17|zf-C3HC4[Zinc_finger,_C3HC4_type_(RING_finger)];PF00169.21|PH[PH_domain]	0	1.74	35.58	12.36
SPRG_19312	PF00023.22|Ank[Ankyrin_repeat];PF00168.22|C2[C2_domain];PF00397.18|WW[WW_domain];PF00169.21|PH[PH_domain]	0	0.19	27.29	4.69
SPRG_04671	PF00023.22|Ank[Ankyrin_repeat]	0	0	17.5	12.02
SPRG_02521	PF00023.22|Ank[Ankyrin_repeat];PF00397.18|WW[WW_domain]	0	0	20.22	9.19
SPRG_11264	PF00023.22|Ank[Ankyrin_repeat]	0	0	23.37	5.56
SPRG_21065	PF00023.22|Ank[Ankyrin_repeat]	0	0	20.88	5.92
SPRG_20494	PF00023.22|Ank[Ankyrin_repeat]	0	0	16.34	10.44
SPRG_06054	PF00023.22|Ank[Ankyrin_repeat]	0	0	17.74	8.6
SPRG_04248	PF00069.17|Pkinase[Protein_kinase_domain];PF00023.22|Ank[Ankyrin_repeat];PF07714.9|Pkinase_Tyr[Protein_tyrosine_kinase]	0	0	20.98	5.35
SPRG_10709	PF00023.22|Ank[Ankyrin_repeat]	0	0	13.93	11.64
SPRG_04249	PF00069.17|Pkinase[Protein_kinase_domain];PF00023.22|Ank[Ankyrin_repeat];PF07714.9|Pkinase_Tyr[Protein_tyrosine_kinase]	0	0	20.26	4.99
SPRG_08304	PF00023.22|Ank[Ankyrin_repeat]	0	0	16.87	7.65
SPRG_11671	PF00023.22|Ank[Ankyrin_repeat]	0	0	19.35	5.14
SPRG_11672	PF00023.22|Ank[Ankyrin_repeat]	0	0	17.17	6.68
SPRG_21743	PF00023.22|Ank[Ankyrin_repeat]	0	0	17.93	5.6
SPRG_09330	PF00023.22|Ank[Ankyrin_repeat]	0	0	18.17	4.33
SPRG_13242	PF00023.22|Ank[Ankyrin_repeat]	0	0	17.6	4.4
SPRG_13422	PF00023.22|Ank[Ankyrin_repeat];PF00397.18|WW[WW_domain];PF00612.19|IQ[IQ_calmodulin-binding_motif]	0.27	0	16.63	6.13
SPRG_15644	PF00023.22|Ank[Ankyrin_repeat]	0.49	1.13	20.97	10.3
SPRG_00753	PF00023.22|Ank[Ankyrin_repeat]	0	14.91	69.72	49.35
SPRG_13220	PF00023.22|Ank[Ankyrin_repeat]	0	0	13.02	6.5
SPRG_01698	PF00023.22|Ank[Ankyrin_repeat]	0	0	15.45	3.7
SPRG_20131	PF00023.22|Ank[Ankyrin_repeat]	0	1.8	16.31	9.89
SPRG_04250	PF00069.17|Pkinase[Protein_kinase_domain];PF00023.22|Ank[Ankyrin_repeat];PF07714.9|Pkinase_Tyr[Protein_tyrosine_kinase]	0	0.25	13.32	3.49
SPRG_21688	PF00023.22|Ank[Ankyrin_repeat]	0	0.65	13.12	3.78
SPRG_12344	PF00536.22|SAM_1[SAM_domain_(Sterile_alpha_motif)];PF00023.22|Ank[Ankyrin_repeat];PF07647.9|SAM_2[SAM_domain_(Sterile_alpha_motif)]	0	1.91	13.44	6.5
SPRG_11319	PF00023.22|Ank[Ankyrin_repeat]	0.74	3.75	21.25	10.86
SPRG_02985	PF02807.7|ATP-gua_PtransN[ATP:guanido_phosphotransferase,_N-terminal_domain];PF00217.11|ATP-gua_Ptrans[ATP:guanido_phosphotransferase,_C-terminal_catalytic_domain]	0.24	138.95	1549.25	430.71
SPRG_19906	PF01145.17|Band_7[SPFH_domain_/_Band_7_family]	0	0	46.74	18.6
SPRG_13733	PF01145.17|Band_7[SPFH_domain_/_Band_7_family]	0	0	20.75	8.76
SPRG_19916	PF00734.10|CBM_1[Fungal_cellulose_binding_domain]	4.12	8.28	33.62	48.8
SPRG_16105	PF00734.10|CBM_1[Fungal_cellulose_binding_domain]	0	0	292.52	31.73
SPRG_04305	PF00734.10|CBM_1[Fungal_cellulose_binding_domain]	0	0	133.05	4.13
SPRG_19917	PF00734.10|CBM_1[Fungal_cellulose_binding_domain]	0	0	60.76	46.39
SPRG_15867	"CBM_1_lectin"	0	0	64.23	7.38
SPRG_13799	PF00734.10|CBM_1[Fungal_cellulose_binding_domain]	0	0	60.6	8.96
SPRG_12308	PF00734.10|CBM_1[Fungal_cellulose_binding_domain]	0	0	60.71	7.91
SPRG_19307	PF00734.10|CBM_1[Fungal_cellulose_binding_domain]	21	15.2	254.65	146.13
SPRG_01787	PF03381.7|CDC50[LEM3_(ligand-effect_modulator_3)_family_/_CDC50_family]	0.39	14.59	127.47	39.73
SPRG_11708	PF03381.7|CDC50[LEM3_(ligand-effect_modulator_3)_family_/_CDC50_family]	3.96	14.7	383.86	89.72
SPRG_17088	PF03381.7|CDC50[LEM3_(ligand-effect_modulator_3)_family_/_CDC50_family]	13.18	10.79	390	103.31
SPRG_19383	PF01644.9|Chitin_synth_1[Chitin_synthase]	0	0	55.72	44.79
SPRG_09812	PF01644.9|Chitin_synth_1[Chitin_synthase];PF04212.10|MIT[MIT_(microtubule_interacting_and_transport)_domain]	0	0	26.03	13.88
SPRG_06131	PF01644.9|Chitin_synth_1[Chitin_synthase]	7.24	6.31	46.36	36.56
SPRG_03640	PF10431.1|ClpB_D2-small[C-terminal,_D2-small_domain,_of_ClpB_protein]	33.58	77.68	100	979.94
SPRG_02421	PF01544.10|CorA[CorA-like_Mg2+_transporter_protein]	0	0	88.29	38.15
SPRG_10574	PF00650.12|CRAL_TRIO[CRAL/TRIO_domain]	0	0.57	322.98	42.24
SPRG_19985	PF00650.12|CRAL_TRIO[CRAL/TRIO_domain]	0	3.17	431.38	79.28
SPRG_09469	PF00650.12|CRAL_TRIO[CRAL/TRIO_domain]	0	3.69	70.86	26.57
SPRG_17781	PF00200.15|Disintegrin[Disintegrin]	3.71	0	42.95	8.51
SPRG_21708	"disintegrin_lectin"	0	0	1415.99	321.82
SPRG_20550	PF00200.15|Disintegrin[Disintegrin]	0.24	0.28	857.98	226.74
SPRG_21884	PF00200.15|Disintegrin[Disintegrin]	0	0.3	706.1	47.66
SPRG_21930	PF00200.15|Disintegrin[Disintegrin]	0	0	598.25	48.65
SPRG_13235	PF00200.15|Disintegrin[Disintegrin]	4.93	0.99	1486.99	148.18
SPRG_21633	PF00200.15|Disintegrin[Disintegrin]	0	0	436.52	82.54
SPRG_19557	PF00200.15|Disintegrin[Disintegrin]	0	0.33	446.79	77.88
SPRG_21682	PF00200.15|Disintegrin[Disintegrin]	0	0	330.35	71.74
SPRG_09681	PF00200.15|Disintegrin[Disintegrin]	0	0	342.94	19.77
SPRG_15500	PF00200.15|Disintegrin[Disintegrin]	0.29	0	322.37	61.14
SPRG_16920	PF00200.15|Disintegrin[Disintegrin]	0	0	234.11	53.88
SPRG_14051	PF00200.15|Disintegrin[Disintegrin]	0	0	182.39	25.39
SPRG_00484	PF00200.15|Disintegrin[Disintegrin]	0	0	163.55	19.13
SPRG_14052	PF00200.15|Disintegrin[Disintegrin]	0	0	62.11	39.11
SPRG_18976	PF00200.15|Disintegrin[Disintegrin]	0	8.29	209.18	57.4
SPRG_07854	PF00226.23|DnaJ[DnaJ_domain];PF00684.11|DnaJ_CXXCXGXG[DnaJ_central_domain_(4_repeats)];PF01556.10|DnaJ_C[DnaJ_C_terminal_region]	168.7	125.97	290.89	1166.37
SPRG_10288	PF07604.3|DUF1567[Protein_of_unknown_function_(DUF1567)]	0	0	13.15	4.16
SPRG_02832	PF04547.4|DUF590[Protein_of_unknown_function,_DUF590]	0	0.45	155.12	28.19
SPRG_02105	PF04547.4|DUF590[Protein_of_unknown_function,_DUF590]	0	0	79.62	4.2
SPRG_02904	PF04547.4|DUF590[Protein_of_unknown_function,_DUF590]	0	0	43.95	8.74
SPRG_02102	PF04547.4|DUF590[Protein_of_unknown_function,_DUF590]	0	0	38.61	10.12
SPRG_05094	PF04547.4|DUF590[Protein_of_unknown_function,_DUF590]	0	2.07	34.73	17.18
SPRG_19347	PF04547.4|DUF590[Protein_of_unknown_function,_DUF590]	0	3.44	28.02	11.11
SPRG_01868	PF01221.10|Dynein_light[Dynein_light_chain_type_1]	0	51.78	285.87	73.44
SPRG_07570	PF01221.10|Dynein_light[Dynein_light_chain_type_1]	0	21.4	82.32	26.58
SPRG_13829	PF01221.10|Dynein_light[Dynein_light_chain_type_1]	0	1.9	84.51	66.76
SPRG_13997	PF01221.10|Dynein_light[Dynein_light_chain_type_1]	0	2.33	100.38	33.17
SPRG_11436	PF01221.10|Dynein_light[Dynein_light_chain_type_1]	0	2.18	74.32	27.71
SPRG_19989	PF01221.10|Dynein_light[Dynein_light_chain_type_1]	12.99	11.13	215.33	188.78
SPRG_16013	PF01221.10|Dynein_light[Dynein_light_chain_type_1]	0	12.62	96.02	33.53
SPRG_12262	PF00008.19|EGF[EGF-like_domain];PF07974.5|EGF_2[EGF-like_domain]	0	1.47	381.89	82.14
SPRG_02106	PF07974.5|EGF_2[EGF-like_domain]	0	0	83.63	49.37
SPRG_02166	PF07974.5|EGF_2[EGF-like_domain]	0.76	115.74	1691.67	481.02
SPRG_05778	PF07974.5|EGF_2[EGF-like_domain]	0	44.99	558.66	250.7
SPRG_17149	PF07974.5|EGF_2[EGF-like_domain]	0	20.59	250.97	110.72
SPRG_04650	PF07974.5|EGF_2[EGF-like_domain]	0.3	46.78	547.6	170.59
SPRG_03523	PF00008.19|EGF[EGF-like_domain];PF07974.5|EGF_2[EGF-like_domain]	1.62	6.46	118.7	30
SPRG_10811	PF07974.5|EGF_2[EGF-like_domain]	0	0	28.47	10.45
SPRG_19706	PF07974.5|EGF_2[EGF-like_domain]	0.27	0	19.25	11.09
SPRG_02305	PF07974.5|EGF_2[EGF-like_domain];PF00053.16|Laminin_EGF[Laminin_EGF-like_(Domains_III_and_V)]	0	0	16.18	9.32
SPRG_19293	PF07974.5|EGF_2[EGF-like_domain]	0	0	20.37	4.46
SPRG_11986	PF07974.5|EGF_2[EGF-like_domain]	0	2.98	33.05	11.12
SPRG_21554	PF07974.5|EGF_2[EGF-like_domain]	0	0	14.65	6.04
SPRG_16366	PF07974.5|EGF_2[EGF-like_domain]	0	0.65	18.96	5.23
SPRG_08130	PF01223.15|Endonuclease_NS[DNA/RNA_non-specific_endonuclease]	0	0	45.31	3.68
SPRG_08128	PF01223.15|Endonuclease_NS[DNA/RNA_non-specific_endonuclease]	1.17	0	24.15	29.15
SPRG_18299	PF01223.15|Endonuclease_NS[DNA/RNA_non-specific_endonuclease]	0	0	8.11	21.6
SPRG_20995	PF01223.15|Endonuclease_NS[DNA/RNA_non-specific_endonuclease]	0	0	3.56	23.66
SPRG_19590	"hypothetical_protein"	111.51	101.56	173.29	2693.36
SPRG_12389	PF03358.7|FMN_red[NADPH-dependent_FMN_reductase]	0	0	14.61	2.13
SPRG_05735	PF02140.10|Gal_Lectin[Galactose_binding_lectin_domain]	0.13	0	785.62	355.76
SPRG_18163	PF02140.10|Gal_Lectin[Galactose_binding_lectin_domain]	0	0	557.73	219.45
SPRG_07182	PF02140.10|Gal_Lectin[Galactose_binding_lectin_domain]	0	0	472.53	144.86
SPRG_07180	PF02140.10|Gal_Lectin[Galactose_binding_lectin_domain]	0	0	473.88	142
SPRG_05731	PF02140.10|Gal_Lectin[Galactose_binding_lectin_domain]	0.91	0.26	502.9	202.3
SPRG_06123	PF02140.10|Gal_Lectin[Galactose_binding_lectin_domain]	0	0	76.35	23.6
SPRG_12379	PF00042.14|Globin[Globin]	0	0	442.53	54.58
SPRG_15962	"hypothetical_protein"	0	0	90.14	39.89
SPRG_13666	"hypothetical_protein"	0	0.63	77.93	45.93
SPRG_20940	PF00042.14|Globin[Globin]	0	0.67	48.87	55.49
SPRG_03158	PF00704.20|Glyco_hydro_18[Glycosyl_hydrolases_family_18]	0	0	53.74	29.11
SPRG_13862	PF00704.20|Glyco_hydro_18[Glycosyl_hydrolases_family_18]	0	0	29.7	10.7
SPRG_01593	PF00447.9|HSF_DNA-bind[HSF-type_DNA-binding]	10.65	0	3.25	132.38
SPRG_11849	PF00447.9|HSF_DNA-bind[HSF-type_DNA-binding]	0	0	311.18	643.75
SPRG_18325	PF00447.9|HSF_DNA-bind[HSF-type_DNA-binding]	0	0	184.65	171.79
SPRG_10710	PF00447.9|HSF_DNA-bind[HSF-type_DNA-binding]	0	0	141.12	127.57
SPRG_19168	PF00447.9|HSF_DNA-bind[HSF-type_DNA-binding]	0	0	6.08	22.05
SPRG_00136	PF00447.9|HSF_DNA-bind[HSF-type_DNA-binding]	0	0	16.04	4.08
SPRG_04538	PF00447.9|HSF_DNA-bind[HSF-type_DNA-binding]	4.38	9.45	45.11	29.24
SPRG_13642	PF01485.13|IBR[IBR_domain]	0	0	90.51	47.59
SPRG_01384	PF01485.13|IBR[IBR_domain]	8.22	8.63	189.15	79.81
SPRG_09246	PF00027.21|cNMP_binding[Cyclic_nucleotide-binding_domain];PF00520.23|Ion_trans[Ion_transport_protein];PF07885.8|Ion_trans_2[Ion_channel]	0	3.95	26.86	7.21
SPRG_21220	PF00027.21|cNMP_binding[Cyclic_nucleotide-binding_domain];PF00520.23|Ion_trans[Ion_transport_protein];PF07885.8|Ion_trans_2[Ion_channel];PF08240.4|ADH_N[Alcohol_dehydrogenase_GroES-like_domain]	1.07	4.41	30.27	6.09
SPRG_05130	PF00520.23|Ion_trans[Ion_transport_protein]	0	0	48.4	21.4
SPRG_01889	PF00520.23|Ion_trans[Ion_transport_protein];PF07885.8|Ion_trans_2[Ion_channel]	0.17	0.59	63.52	15.21
SPRG_08054	PF00520.23|Ion_trans[Ion_transport_protein];PF07885.8|Ion_trans_2[Ion_channel]	0	0	29.67	18.96
SPRG_01264	PF00520.23|Ion_trans[Ion_transport_protein]	0.83	0.54	38.46	21.13
SPRG_17992	PF00520.23|Ion_trans[Ion_transport_protein]	0	0	31.8	6.89
SPRG_07488	PF00027.21|cNMP_binding[Cyclic_nucleotide-binding_domain];PF00520.23|Ion_trans[Ion_transport_protein];PF07885.8|Ion_trans_2[Ion_channel]	0	0.66	35.13	9.64
SPRG_01776	PF00520.23|Ion_trans[Ion_transport_protein];PF07885.8|Ion_trans_2[Ion_channel]	0	0	27.93	6.99
SPRG_06226	PF00520.23|Ion_trans[Ion_transport_protein]	0	0	21.14	6.01
SPRG_08970	PF00027.21|cNMP_binding[Cyclic_nucleotide-binding_domain];PF00520.23|Ion_trans[Ion_transport_protein];PF07885.8|Ion_trans_2[Ion_channel]	0	0	20.19	5.61
SPRG_02225	PF00520.23|Ion_trans[Ion_transport_protein]	0	0	19.4	6.02
SPRG_10252	PF00520.23|Ion_trans[Ion_transport_protein];PF07885.8|Ion_trans_2[Ion_channel]	0	0.39	20.73	5.97
SPRG_10678	PF00520.23|Ion_trans[Ion_transport_protein]	0.23	0.39	22.88	5.37
SPRG_08007	PF00027.21|cNMP_binding[Cyclic_nucleotide-binding_domain];PF00520.23|Ion_trans[Ion_transport_protein];PF07885.8|Ion_trans_2[Ion_channel]	0	0	15.79	5.48
SPRG_06779	PF00520.23|Ion_trans[Ion_transport_protein]	0	0	15.54	5.7
SPRG_07093	PF00520.23|Ion_trans[Ion_transport_protein];PF07885.8|Ion_trans_2[Ion_channel]	0	0	14.1	7.12
SPRG_10249	PF00520.23|Ion_trans[Ion_transport_protein];PF07885.8|Ion_trans_2[Ion_channel]	0	0	17.68	3.43
SPRG_07335	PF00027.21|cNMP_binding[Cyclic_nucleotide-binding_domain];PF00520.23|Ion_trans[Ion_transport_protein];PF07885.8|Ion_trans_2[Ion_channel]	0	0	15.37	4.71
SPRG_14726	PF00520.23|Ion_trans[Ion_transport_protein];PF07885.8|Ion_trans_2[Ion_channel]	0	0	16.5	2.28
SPRG_11279	PF00520.23|Ion_trans[Ion_transport_protein];PF07885.8|Ion_trans_2[Ion_channel]	0	0	16.45	2.32
SPRG_10680	PF00520.23|Ion_trans[Ion_transport_protein]	0	0	15.55	2.96
SPRG_10802	PF00520.23|Ion_trans[Ion_transport_protein]	0	0	13.04	4.18
SPRG_01885	PF00520.23|Ion_trans[Ion_transport_protein];PF07885.8|Ion_trans_2[Ion_channel]	0	0.39	13.18	6.2
SPRG_06225	PF00520.23|Ion_trans[Ion_transport_protein]	0	2.07	9.24	13.16
SPRG_08739	PF00857.12|Isochorismatase[Isochorismatase_family]	0	0	32.23	23.6
SPRG_12863	PF00857.12|Isochorismatase[Isochorismatase_family]	0	0	13.98	13.53
SPRG_02118	PF02214.14|K_tetra[K+_channel_tetramerisation_domain]	0	1.27	405.81	205.29
SPRG_05837	PF02214.14|K_tetra[K+_channel_tetramerisation_domain]	0	0	28.28	13.03
SPRG_11186	PF02214.14|K_tetra[K+_channel_tetramerisation_domain]	0	0	22.36	6.96
SPRG_14421	PF02214.14|K_tetra[K+_channel_tetramerisation_domain]	0	0	21.45	6.03
SPRG_06444	PF02214.14|K_tetra[K+_channel_tetramerisation_domain]	19.15	25.11	60.56	138.31
SPRG_12359	PF00753.19|Lactamase_B[Metallo-beta-lactamase_superfamily]	0	0	168.03	12.33
SPRG_06080	PF00753.19|Lactamase_B[Metallo-beta-lactamase_superfamily];PF00027.21|cNMP_binding[Cyclic_nucleotide-binding_domain]	0	0	72.3	11.89
SPRG_09146	PF01764.17|Lipase_3[Lipase_(class_3)]	0	1.62	20.06	5.33
SPRG_04598	"hypothetical_protein"|TIGR00797|matE[MATE_efflux_family_protein];PF01554.10|MatE[MatE]	0.35	0	45	13.04
SPRG_16200	"hypothetical_protein"|TIGR00797|matE[MATE_efflux_family_protein];PF01554.10|MatE[MatE]	0	0	37.46	7.82
SPRG_20273	PF01769.8|MgtE[Divalent_cation_transporter]	0	0	20.82	5.58
SPRG_07661	PF01436.13|NHL[NHL_repeat]	0	0	122.52	28.9
SPRG_15996	PF01436.13|NHL[NHL_repeat]	0	0	66.07	19.97
SPRG_12876	PF01436.13|NHL[NHL_repeat]	0	0	58.63	13.35
SPRG_02958	PF00646.25|F-box[F-box_domain];PF01436.13|NHL[NHL_repeat]	2.76	0.35	25.18	20.99
SPRG_10206	PF01436.13|NHL[NHL_repeat]	0	0	18.38	4.25
SPRG_00376	PF00066.9|Notch[LNR_domain]	0	2.21	57.11	11.04
SPRG_16176	PF05041.7|Pecanex_C[Pecanex_protein_(C-terminus)]	0	0	28.3	6.44
SPRG_02814	PF00112.15|Peptidase_C1[Papain_family_cysteine_protease]	0	0	159.83	68.89
SPRG_13771	PF00112.15|Peptidase_C1[Papain_family_cysteine_protease]	0.38	0	21.61	19.42
SPRG_15071	PF00112.15|Peptidase_C1[Papain_family_cysteine_protease]	0	0	15.48	10.64
SPRG_20226	PF00112.15|Peptidase_C1[Papain_family_cysteine_protease]	0	0	15.06	3.16
SPRG_16062	PF00112.15|Peptidase_C1[Papain_family_cysteine_protease]	0	3.97	22.54	8.08
SPRG_01883	PF00246.16|Peptidase_M14[Zinc_carboxypeptidase]	0	0.57	20.33	5.37
SPRG_01305	PF01384.12|PHO4[Phosphate_transporter_family]	38.46	14.64	309.42	174.06
SPRG_04295	PF00069.17|Pkinase[Protein_kinase_domain];PF07714.9|Pkinase_Tyr[Protein_tyrosine_kinase]	0	0	183.84	32.53
SPRG_11859	PF00069.17|Pkinase[Protein_kinase_domain];PF07714.9|Pkinase_Tyr[Protein_tyrosine_kinase]	0	0.37	29.26	16.14
SPRG_00505	PF00069.17|Pkinase[Protein_kinase_domain];PF07714.9|Pkinase_Tyr[Protein_tyrosine_kinase]	0	0.32	21.49	1.18
SPRG_13992	PF00069.17|Pkinase[Protein_kinase_domain];PF07714.9|Pkinase_Tyr[Protein_tyrosine_kinase]	0	0.5	17.57	2.73
SPRG_12205	PF04749.9|PLAC8[PLAC8_family]	0	0	294	37.19
SPRG_15208	PF04749.9|PLAC8[PLAC8_family]	0	0.87	174.6	19.65
SPRG_07106	PF04749.9|PLAC8[PLAC8_family]	0	0	58.14	15.13
SPRG_15575	PF04749.9|PLAC8[PLAC8_family]	0	0	49.83	9.9
SPRG_09346	PF04749.9|PLAC8[PLAC8_family]	0	16.22	178.89	51.71
SPRG_20480	PF04749.9|PLAC8[PLAC8_family]	0	0	7.37	22.01
SPRG_04426	PF04749.9|PLAC8[PLAC8_family]	0	0	21.46	5.62
SPRG_11191	PF04749.9|PLAC8[PLAC8_family]	0	23.77	157.2	72.58
SPRG_14426	PF04749.9|PLAC8[PLAC8_family]	0	26.86	189.44	66.71
SPRG_09193	PF04749.9|PLAC8[PLAC8_family]	0	0	15.66	6.47
SPRG_19709	PF04749.9|PLAC8[PLAC8_family]	0	0	14.64	2.11
SPRG_07208	PF09286.3|Pro-kuma_activ[Pro-kumamolisin,_activation_domain]	9.23	7.4	97.02	22.88
SPRG_15916	PF09286.3|Pro-kuma_activ[Pro-kumamolisin,_activation_domain]	7.1	3.38	47.01	19.74
SPRG_03074	PF09286.3|Pro-kuma_activ[Pro-kumamolisin,_activation_domain]	0	3.23	87.75	32.13
SPRG_00222	PF00415.10|RCC1[Regulator_of_chromosome_condensation_(RCC1)]	0	0	20.09	7.82
SPRG_03930	PF00415.10|RCC1[Regulator_of_chromosome_condensation_(RCC1)]	0	0	19.62	7.12
SPRG_10803	PF00415.10|RCC1[Regulator_of_chromosome_condensation_(RCC1)]	0	1.03	23.3	5.54
SPRG_03501	PF00415.10|RCC1[Regulator_of_chromosome_condensation_(RCC1)];PF00612.19|IQ[IQ_calmodulin-binding_motif]	0	0.21	16.92	4.72
SPRG_12804	PF00652.14|Ricin_B_lectin[Ricin-type_beta-trefoil_lectin_domain]	0	0	63.63	16.05
SPRG_20632	PF00652.14|Ricin_B_lectin[Ricin-type_beta-trefoil_lectin_domain]	1.69	27.96	490.7	278.22
SPRG_15910	PF00652.14|Ricin_B_lectin[Ricin-type_beta-trefoil_lectin_domain]	0	0	14.65	15.63
SPRG_03410	PF00520.23|Ion_trans[Ion_transport_protein];PF08454.3|RIH_assoc[RyR_and_IP3R_Homology_associated]	0	0	46.81	17.31
SPRG_07418	PF00375.10|SDF[Sodium:dicarboxylate_symporter_family]	3.83	1.68	11.44	44.8
SPRG_16628	PF00375.10|SDF[Sodium:dicarboxylate_symporter_family]	0	0	257.69	53.1
SPRG_07715	PF00375.10|SDF[Sodium:dicarboxylate_symporter_family]	0	0	195.68	61.53
SPRG_16756	PF00375.10|SDF[Sodium:dicarboxylate_symporter_family]	0	0	141.99	53.23
SPRG_16129	PF00375.10|SDF[Sodium:dicarboxylate_symporter_family]	0	0	136.06	51.14
SPRG_07416	PF00375.10|SDF[Sodium:dicarboxylate_symporter_family]	0	0	128.82	32.89
SPRG_19565	PF00375.10|SDF[Sodium:dicarboxylate_symporter_family]	0	0	104.58	37.78
SPRG_16222	PF00375.10|SDF[Sodium:dicarboxylate_symporter_family]	0	0	18.63	32.72
SPRG_13679	PF00375.10|SDF[Sodium:dicarboxylate_symporter_family]	0	0	11.77	12.17
SPRG_16221	PF00375.10|SDF[Sodium:dicarboxylate_symporter_family]	0	0	1.41	14.92
SPRG_04207	PF00375.10|SDF[Sodium:dicarboxylate_symporter_family]	28.73	26.67	200.22	86.9
SPRG_17887	PF03348.7|Serinc[Serine_incorporator_(Serinc)]	0	0	17.17	6.88
SPRG_19842	PF01027.12|UPF0005[Uncharacterised_protein_family_UPF0005]	0	0	31.98	14.57
SPRG_16257	PF01027.12|UPF0005[Uncharacterised_protein_family_UPF0005]	60.98	65.71	228.9	394.83
SPRG_08145	PF03253.6|UT[Urea_transporter]	3.79	0.43	102.15	133.52
SPRG_00058	PF00092.20|VWA[von_Willebrand_factor_type_A_domain]	9.01	90.09	533.22	346.86
SPRG_16792	PF01428.8|zf-AN1[AN1-like_Zinc_finger];PF01754.8|zf-A20[A20-like_zinc_finger]	41.28	40.76	349.99	201.94
