# Supplementary material for: Distinctive Expansion of Potential Virulence Genes in the Genome of the Oomycete Fish Pathogen Saprolegnia parasitica
Source: PLoS Genet. 2013 Jun 13;9(6):e1003272. doi: 10.1371/journal.pgen.1003272 (PMC3681718; doi:10.1371/journal.pgen.1003272)
Supplement: Table S14 — Expression of peptidase genes in S. parasitica by RNA-seq experiments. (XLSX) [file pgen.1003272.s026.xlsx]

## Sheet: Supp Table S8 
Supplementary Table 8 - Saprolegnia parasitica secretome
ID	NAME	PFAM_ACC	PFAM_NAME	PFAM_DESCRIPTION
SPRG_00039	hypothetical protein	PF00112.15	Peptidase_C1	Papain family cysteine protease
SPRG_00062	hypothetical protein	PF00652.14	Ricin_B_lectin	Ricin-type beta-trefoil lectin domain
SPRG_00079	hypothetical protein
SPRG_00109	hypothetical protein
SPRG_00176	hypothetical protein
SPRG_00178	hypothetical protein
SPRG_00233	hypothetical protein
SPRG_00270	hypothetical protein	PF07732.7	Cu-oxidase_3	Multicopper oxidase
SPRG_00309	hypothetical protein
SPRG_00317	hypothetical protein	PF00150.10	Cellulase	Cellulase (glycosyl hydrolase family 5)
SPRG_00319	hypothetical protein	PF02089.7	Palm_thioest	Palmitoyl protein thioesterase
SPRG_00403	hypothetical protein
SPRG_00416	hypothetical protein
SPRG_00432	hypothetical protein
SPRG_00460	hypothetical protein
SPRG_00473	hypothetical protein
SPRG_00521	hypothetical protein	PF00400.24	WD40	WD domain, G-beta repeat
SPRG_00555	hypothetical protein
SPRG_00560	hypothetical protein
SPRG_00562	hypothetical protein
SPRG_00592	hypothetical protein	PF03198.6	Glyco_hydro_72	Glycolipid anchored surface protein (GAS1)
SPRG_00620	aspartyl/glutamyl-tRNA amidotransferase subunit A	PF01425.13	Amidase	Amidase
SPRG_00626	hypothetical protein
SPRG_00637	hypothetical protein	PF00112.15	Peptidase_C1	Papain family cysteine protease
SPRG_00689	hypothetical protein
SPRG_00690	hypothetical protein
SPRG_00707	3-deoxy-7-phosphoheptulonate synthase	PF00793.12	DAHP_synth_1	DAHP synthetase I family
SPRG_00709	hypothetical protein
SPRG_00729	hypothetical protein
SPRG_00736	hypothetical protein
SPRG_00783	hypothetical protein
SPRG_00786	hypothetical protein
SPRG_00827	beta-amylase	PF01373.9	Glyco_hydro_14	Glycosyl hydrolase family 14
SPRG_00861	hypothetical protein
SPRG_00888	DnaJ subfamily A member 2	PF00226.23	DnaJ	DnaJ domain
SPRG_00934	hypothetical protein	PF03198.6	Glyco_hydro_72	Glycolipid anchored surface protein (GAS1)
SPRG_00967	hypothetical protein
SPRG_01028	hypothetical protein	PF01532.12	Glyco_hydro_47	Glycosyl hydrolase family 47
SPRG_01087	cysteine endopeptidase	PF00112.15	Peptidase_C1	Papain family cysteine protease
SPRG_01104	hypothetical protein
SPRG_01115	hypothetical protein
SPRG_01121	hypothetical protein
SPRG_01129	hypothetical protein	PF00149.20	Metallophos	Calcineurin-like phosphoesterase
SPRG_01139	hypothetical protein	PF00561.12	Abhydrolase_1	alpha/beta hydrolase fold
SPRG_01142	hypothetical protein
SPRG_01170	hypothetical protein
SPRG_01212	hypothetical protein
SPRG_01244	hypothetical protein
SPRG_01268	hypothetical protein
SPRG_01292	hypothetical protein
SPRG_01320	hypothetical protein
SPRG_01357	hypothetical protein	PF00652.14	Ricin_B_lectin	Ricin-type beta-trefoil lectin domain
SPRG_01409	hypothetical protein	PF00246.16	Peptidase_M14	Zinc carboxypeptidase
SPRG_01447	GDP-mannose pyrophosphorylase	PF00483.15	NTP_transferase	Nucleotidyl transferase
SPRG_01461	hypothetical protein	PF00561.12	Abhydrolase_1	alpha/beta hydrolase fold
SPRG_01477	hypothetical protein
SPRG_01479	hypothetical protein
SPRG_01483	hypothetical protein	PF00732.11	GMC_oxred_N	GMC oxidoreductase
SPRG_01484	hypothetical protein
SPRG_01485	hypothetical protein	PF00732.11	GMC_oxred_N	GMC oxidoreductase
SPRG_01486	hypothetical protein	PF00732.11	GMC_oxred_N	GMC oxidoreductase
SPRG_01522	hypothetical protein	PF10067.1	DUF2306	Predicted membrane protein (DUF2306)
SPRG_01524	stromal cell-derived factor 2	PF02815.11	MIR	MIR domain
SPRG_01656	hypothetical protein
SPRG_01703	hypothetical protein	PF00394.14	Cu-oxidase	Multicopper oxidase
SPRG_01708	hypothetical protein
SPRG_01709	hypothetical protein
SPRG_01728	hypothetical protein
SPRG_01734	hypothetical protein	PF00734.10	CBM_1	Fungal cellulose binding domain
SPRG_01736	hypothetical protein	PF00112.15	Peptidase_C1	Papain family cysteine protease
SPRG_01753	hypothetical protein
SPRG_01773	hypothetical protein	PF00149.20	Metallophos	Calcineurin-like phosphoesterase
SPRG_01801	hypothetical protein
SPRG_01830	hypothetical protein
SPRG_01839	hypothetical protein
SPRG_01840	hypothetical protein
SPRG_01844	hypothetical protein
SPRG_01896	hypothetical protein	PF00450.14	Peptidase_S10	Serine carboxypeptidase
SPRG_01961	hypothetical protein	PF10282.1	DUF2394	Domain of unknown function (DUF2394)
SPRG_02024	hypothetical protein
SPRG_02058	hypothetical protein	PF00023.22	Ank	Ankyrin repeat
SPRG_02059	hypothetical protein
SPRG_02094	hypothetical protein	PF00036.24	efhand	EF hand
SPRG_02103	hypothetical protein
SPRG_02106	hypothetical protein	PF07974.5	EGF_2	EGF-like domain
SPRG_02147	hypothetical protein	PF00112.15	Peptidase_C1	Papain family cysteine protease
SPRG_02166	hypothetical protein	PF07974.5	EGF_2	EGF-like domain
SPRG_02179	hypothetical protein
SPRG_02181	hypothetical protein
SPRG_02236	hypothetical protein
SPRG_02309	hypothetical protein
SPRG_02315	hypothetical protein
SPRG_02319	hypothetical protein	PF05257.8	CHAP	CHAP domain
SPRG_02326	hypothetical protein
SPRG_02344	hypothetical protein
SPRG_02414	hypothetical protein
SPRG_02489	hypothetical protein	PF01633.12	Choline_kinase	Choline/ethanolamine kinase
SPRG_02498	hypothetical protein	PF07859.5	Abhydrolase_3	alpha/beta hydrolase fold
SPRG_02504	hypothetical protein
SPRG_02511	atypical/ABC1/ABC1-B protein kinase	PF03109.8	ABC1	ABC1 family
SPRG_02513	hypothetical protein
SPRG_02605	hypothetical protein	PF00144.16	Beta-lactamase	Beta-lactamase
SPRG_02627	hypothetical protein	PF00082.14	Peptidase_S8	Subtilase family
SPRG_02628	hypothetical protein	PF00632.17	HECT	HECT-domain (ubiquitin-transferase)
SPRG_02638	E3 ubiquitin-protein ligase SMURF2	PF00632.17	HECT	HECT-domain (ubiquitin-transferase)
SPRG_02646	hypothetical protein
SPRG_02659	hypothetical protein
SPRG_02667	hypothetical protein	PF07802.3	GCK	GCK domain
SPRG_02675	hypothetical protein	PF02136.12	NTF2	Nuclear transport factor 2 (NTF2) domain
SPRG_02690	hypothetical protein
SPRG_02703	hypothetical protein
SPRG_02704	hypothetical protein
SPRG_02738	hypothetical protein
SPRG_02747	hypothetical protein
SPRG_02748	hypothetical protein
SPRG_02767	hypothetical protein
SPRG_02778	hypothetical protein
SPRG_02780	hypothetical protein
SPRG_02801	hypothetical protein
SPRG_02814	hypothetical protein	PF00112.15	Peptidase_C1	Papain family cysteine protease
SPRG_02838	cysteine synthase	PF00291.17	PALP	Pyridoxal-phosphate dependent enzyme
SPRG_02892	peptidyl-prolyl cis-trans isomerase	PF00160.13	Pro_isomerase	Cyclophilin type peptidyl-prolyl cis-trans isomerase/CLD
SPRG_02894	hypothetical protein	PF01207.9	Dus	Dihydrouridine synthase (Dus)
SPRG_02932	hypothetical protein
SPRG_02943	hypothetical protein
SPRG_02955	hypothetical protein	PF01145.17	Band_7	SPFH domain / Band 7 family
SPRG_02993	hypothetical protein
SPRG_03003	hypothetical protein
SPRG_03055	hypothetical protein
SPRG_03063	hypothetical protein	PF08238.4	Sel1	Sel1 repeat
SPRG_03084	hypothetical protein	PF00026.15	Asp	Eukaryotic aspartyl protease
SPRG_03093	hypothetical protein
SPRG_03155	hypothetical protein	PF00082.14	Peptidase_S8	Subtilase family
SPRG_03165	hypothetical protein
SPRG_03200	CAMK protein kinase	PF00069.17	Pkinase	Protein kinase domain
SPRG_03221	hypothetical protein
SPRG_03223	hypothetical protein	PF00067.14	p450	Cytochrome P450
SPRG_03243	hypothetical protein
SPRG_03269	hypothetical protein
SPRG_03271	hypothetical protein	PF00150.10	Cellulase	Cellulase (glycosyl hydrolase family 5)
SPRG_03284	hypothetical protein
SPRG_03289	hypothetical protein
SPRG_03290	hypothetical protein
SPRG_03308	hypothetical protein
SPRG_03349	hypothetical protein
SPRG_03394	hypothetical protein	PF00112.15	Peptidase_C1	Papain family cysteine protease
SPRG_03396	hypothetical protein
SPRG_03397	hypothetical protein	PF00112.15	Peptidase_C1	Papain family cysteine protease
SPRG_03469	papain-type cysteine protease	PF00112.15	Peptidase_C1	Papain family cysteine protease
SPRG_03485	hypothetical protein
SPRG_03489	hypothetical protein	PF10162.1	G8	G8 domain
SPRG_03525	hypothetical protein	PF07974.5	EGF_2	EGF-like domain
SPRG_03582	hypothetical protein	PF07974.5	EGF_2	EGF-like domain
SPRG_03619	ribosomal protein rpl39	PF00832.12	Ribosomal_L39	Ribosomal L39 protein
SPRG_03636	hypothetical protein
SPRG_03643	hypothetical protein
SPRG_03645	hypothetical protein	PF06110.3	DUF953	Eukaryotic protein of unknown function (DUF953)
SPRG_03646	hypothetical protein	PF06110.3	DUF953	Eukaryotic protein of unknown function (DUF953)
SPRG_03667	hypothetical protein
SPRG_03696	hypothetical protein
SPRG_03708	hypothetical protein
SPRG_03745	hypothetical protein	PF01590.18	GAF	GAF domain
SPRG_03751	hypothetical protein
SPRG_03829	hypothetical protein
SPRG_03831	hypothetical protein
SPRG_03833	hypothetical protein
SPRG_03852	phosphoglycerate/bisphosphoglycerate mutase	PF00300.14	PGAM	Phosphoglycerate mutase family
SPRG_03861	hypothetical protein
SPRG_03890	hypothetical protein
SPRG_03894	hypothetical protein
SPRG_03935	hypothetical protein
SPRG_03974	hypothetical protein	PF00041.13	fn3	Fibronectin type III domain
SPRG_03980	hypothetical protein
SPRG_04044	methyltransferase type 11	PF08241.4	Methyltransf_11	Methyltransferase domain
SPRG_04075	hypothetical protein	PF02225.14	PA	PA domain
SPRG_04087	hypothetical protein	PF00964.9	Elicitin	Elicitin
SPRG_04117	hypothetical protein
SPRG_04133	hypothetical protein
SPRG_04160	hypothetical protein	PF01746.13	tRNA_m1G_MT	tRNA (Guanine-1)-methyltransferase
SPRG_04195	hypothetical protein
SPRG_04259	hypothetical protein
SPRG_04286	hypothetical protein	PF00544.11	Pec_lyase_C	Pectate lyase
SPRG_04305	hypothetical protein	PF00734.10	CBM_1	Fungal cellulose binding domain
SPRG_04342	hypothetical protein
SPRG_04354	hypothetical protein	PF00112.15	Peptidase_C1	Papain family cysteine protease
SPRG_04355	hypothetical protein	PF00112.15	Peptidase_C1	Papain family cysteine protease
SPRG_04384	hypothetical protein	PF00964.9	Elicitin	Elicitin
SPRG_04464	disulfide-isomerase	TIGR01126	pdi_dom	protein disulfide-isomerase domain
SPRG_04559	hypothetical protein	PF00704.20	Glyco_hydro_18	Glycosyl hydrolases family 18
SPRG_04593	hypothetical protein
SPRG_04595	hypothetical protein
SPRG_04613	hypothetical protein
SPRG_04638	hypothetical protein
SPRG_04679	hypothetical protein
SPRG_04728	hypothetical protein
SPRG_04765	hypothetical protein
SPRG_04771	hypothetical protein	PF00112.15	Peptidase_C1	Papain family cysteine protease
SPRG_04774	hypothetical protein
SPRG_04776	hypothetical protein
SPRG_04783	hypothetical protein
SPRG_04815	hypothetical protein	PF00964.9	Elicitin	Elicitin
SPRG_04831	hypothetical protein
SPRG_04840	hypothetical protein
SPRG_04843	hypothetical protein	PF05577.4	Peptidase_S28	Serine carboxypeptidase S28
SPRG_04848	hypothetical protein	PF00226.23	DnaJ	DnaJ domain
SPRG_04854	hypothetical protein
SPRG_04871	hypothetical protein
SPRG_04954	hypothetical protein
SPRG_04965	glutamine-fructose-6-phosphate transaminase	TIGR01135	glmS	glutamine-fructose-6-phosphate transaminase (isomerizing)
SPRG_04972	glyoxalase/bleomycin resistance protein/dioxygenase	PF00903.17	Glyoxalase	Glyoxalase/Bleomycin resistance protein/Dioxygenase superfamily
SPRG_04975	hypothetical protein	PF00964.9	Elicitin	Elicitin
SPRG_04985	hypothetical protein
SPRG_04986	hypothetical protein	PF04886.4	PT	PT repeat
SPRG_05035	hypothetical protein	PF07719.9	TPR_2	Tetratricopeptide repeat
SPRG_05080	hypothetical protein
SPRG_05090	cathepsin H	PF00112.15	Peptidase_C1	Papain family cysteine protease
SPRG_05125	hypothetical protein	TIGR01251	ribP_PPkin	ribose-phosphate diphosphokinase
SPRG_05144	hypothetical protein
SPRG_05147	hypothetical protein
SPRG_05209	hypothetical protein	PF00652.14	Ricin_B_lectin	Ricin-type beta-trefoil lectin domain
SPRG_05228	hypothetical protein
SPRG_05273	hypothetical protein
SPRG_05318	hypothetical protein	PF02225.14	PA	PA domain
SPRG_05353	hypothetical protein	PF00544.11	Pec_lyase_C	Pectate lyase
SPRG_05363	hypothetical protein	PF00050.13	Kazal_1	Kazal-type serine protease inhibitor domain
SPRG_05376	hypothetical protein
SPRG_05384	hypothetical protein	PF00041.13	fn3	Fibronectin type III domain
SPRG_05412	hypothetical protein
SPRG_05437	mitochondrial nuclease	PF01223.15	Endonuclease_NS	DNA/RNA non-specific endonuclease
SPRG_05452	hypothetical protein
SPRG_05477	hypothetical protein
SPRG_05485	hypothetical protein
SPRG_05505	hypothetical protein
SPRG_05506	hypothetical protein
SPRG_05517	glycerophosphoryl diester phosphodiesterase	PF03009.9	GDPD	Glycerophosphoryl diester phosphodiesterase family
SPRG_05522	hypothetical protein	PF00648.13	Peptidase_C2	Calpain family cysteine protease
SPRG_05523	hypothetical protein
SPRG_05525	hypothetical protein
SPRG_05539	hypothetical protein
SPRG_05541	hypothetical protein
SPRG_05542	hypothetical protein
SPRG_05547	hypothetical protein
SPRG_05555	hypothetical protein
SPRG_05579	hypothetical protein
SPRG_05613	hypothetical protein
SPRG_05634	hypothetical protein	PF00026.15	Asp	Eukaryotic aspartyl protease
SPRG_05722	cyclase	PF04199.5	Cyclase	Putative cyclase
SPRG_05732	hypothetical protein
SPRG_05735	hypothetical protein	PF02140.10	Gal_Lectin	Galactose binding lectin domain
SPRG_05765	hypothetical protein
SPRG_05778	tubular mastigoneme protein	PF07974.5	EGF_2	EGF-like domain
SPRG_05790	hypothetical protein	PF01980.8	UPF0066	Uncharacterised protein family UPF0066
SPRG_05798	hypothetical protein
SPRG_05807	hypothetical protein
SPRG_05808	hypothetical protein
SPRG_05849	hypothetical protein	PF00534.12	Glycos_transf_1	Glycosyl transferases group 1
SPRG_05861	hypothetical protein
SPRG_05862	hypothetical protein
SPRG_05893	hypothetical protein	PF05577.4	Peptidase_S28	Serine carboxypeptidase S28
SPRG_05896	hypothetical protein	TIGR00148	TIGR00148	UbiD family decarboxylases
SPRG_05977	chitinase A	PF00704.20	Glyco_hydro_18	Glycosyl hydrolases family 18
SPRG_06015	tick legumain	PF01650.10	Peptidase_C13	Peptidase C13 family
SPRG_06023	hypothetical protein
SPRG_06026	hypothetical protein
SPRG_06028	hypothetical protein
SPRG_06046	hypothetical protein	PF00112.15	Peptidase_C1	Papain family cysteine protease
SPRG_06047	hypothetical protein	PF00112.15	Peptidase_C1	Papain family cysteine protease
SPRG_06048	hypothetical protein	PF00112.15	Peptidase_C1	Papain family cysteine protease
SPRG_06050	hypothetical protein	PF00112.15	Peptidase_C1	Papain family cysteine protease
SPRG_06079	hypothetical protein
SPRG_06104	hypothetical protein
SPRG_06184	hypothetical protein
SPRG_06194	hypothetical protein
SPRG_06216	hypothetical protein	PF00933.13	Glyco_hydro_3	Glycosyl hydrolase family 3 N terminal domain
SPRG_06217	hypothetical protein	PF00933.13	Glyco_hydro_3	Glycosyl hydrolase family 3 N terminal domain
SPRG_06272	hypothetical protein
SPRG_06285	hypothetical protein
SPRG_06326	hypothetical protein	PF10294.1	Methyltransf_16	Putative methyltransferase
SPRG_06358	30S ribosomal protein S9	PF00380.11	Ribosomal_S9	Ribosomal protein S9/S16
SPRG_06426	hypothetical protein	PF10262.1	SelT	Selenoprotein T
SPRG_06446	hypothetical protein	PF00112.15	Peptidase_C1	Papain family cysteine protease
SPRG_06456	hypothetical protein
SPRG_06472	hypothetical protein
SPRG_06485	hypothetical protein	PF01161.12	PBP	Phosphatidylethanolamine-binding protein
SPRG_06490	hypothetical protein	PF00024.18	PAN_1	PAN domain
SPRG_06518	hypothetical protein
SPRG_06579	hypothetical protein	PF08238.4	Sel1	Sel1 repeat
SPRG_06581	hypothetical protein
SPRG_06634	hypothetical protein
SPRG_06635	hypothetical protein
SPRG_06694	hypothetical protein	PF05705.6	DUF829	Eukaryotic protein of unknown function (DUF829)
SPRG_06720	hypothetical protein	PF00012.12	HSP70	Hsp70 protein
SPRG_06748	hypothetical protein
SPRG_06749	hypothetical protein
SPRG_06808	hypothetical protein
SPRG_06821	hypothetical protein
SPRG_06862	hypothetical protein
SPRG_06874	hypothetical protein
SPRG_06885	hypothetical protein
SPRG_06886	hypothetical protein
SPRG_06921	hypothetical protein
SPRG_06922	hypothetical protein
SPRG_06923	hypothetical protein
SPRG_06926	hypothetical protein	PF00182.11	Glyco_hydro_19	Chitinase class I
SPRG_06988	hypothetical protein
SPRG_07009	hypothetical protein
SPRG_07112	hypothetical protein
SPRG_07129	hypothetical protein	PF07974.5	EGF_2	EGF-like domain
SPRG_07135	hypothetical protein
SPRG_07140	hypothetical protein	PF03328.6	HpcH_HpaI	HpcH/HpaI aldolase/citrate lyase family
SPRG_07145	hypothetical protein
SPRG_07164	hypothetical protein
SPRG_07171	hypothetical protein
SPRG_07179	GlcNac transferase
SPRG_07246	GlcNac transferase
SPRG_07251	hypothetical protein	PF00023.22	Ank	Ankyrin repeat
SPRG_07271	hypothetical protein
SPRG_07291	hypothetical protein	PF00400.24	WD40	WD domain, G-beta repeat
SPRG_07301	hypothetical protein
SPRG_07379	hypothetical protein	PF10208.1	Armet	Degradation arginine-rich protein for mis-folding
SPRG_07384	hypothetical protein	PF00722.13	Glyco_hydro_16	Glycosyl hydrolases family 16
SPRG_07386	hypothetical protein	PF00722.13	Glyco_hydro_16	Glycosyl hydrolases family 16
SPRG_07510	hypothetical protein
SPRG_07530	hypothetical protein	PF00188.18	SCP	SCP-like extracellular protein
SPRG_07534	hypothetical protein
SPRG_07536	hypothetical protein	PF10287.1	DUF2401	Putative secretory protein (DUF2401)
SPRG_07537	hypothetical protein	PF10287.1	DUF2401	Putative secretory protein (DUF2401)
SPRG_07539	hypothetical protein	PF00024.18	PAN_1	PAN domain
SPRG_07553	hypothetical protein
SPRG_07622	hypothetical protein
SPRG_07623	hypothetical protein
SPRG_07625	hypothetical protein
SPRG_07627	hypothetical protein
SPRG_07712	hypothetical protein	PF00652.14	Ricin_B_lectin	Ricin-type beta-trefoil lectin domain
SPRG_07731	hypothetical protein	PF05652.4	DcpS	Scavenger mRNA decapping enzyme (DcpS)
SPRG_07740	hypothetical protein	TIGR00104	TIGR00104	conserved hypothetical protein TIGR00104
SPRG_07744	hypothetical protein
SPRG_07749	hypothetical protein
SPRG_07795	secreted protein SPM5F8	PF00734.10	CBM_1	Fungal cellulose binding domain
SPRG_07796	hypothetical protein	PF00734.10	CBM_1	Fungal cellulose binding domain
SPRG_07797	secreted protein SPM5F8	PF00734.10	CBM_1	Fungal cellulose binding domain
SPRG_07799	hypothetical protein	PF00734.10	CBM_1	Fungal cellulose binding domain
SPRG_07800	hypothetical protein	PF01341.9	Glyco_hydro_6	Glycosyl hydrolases family 6
SPRG_07801	hypothetical protein	PF01341.9	Glyco_hydro_6	Glycosyl hydrolases family 6
SPRG_07813	hypothetical protein	PF08787.3	Alginate_lyase2	Alginate lyase
SPRG_07824	hypothetical protein	PF01341.9	Glyco_hydro_6	Glycosyl hydrolases family 6
SPRG_07825	hypothetical protein	PF00734.10	CBM_1	Fungal cellulose binding domain
SPRG_07826	hypothetical protein	PF04886.4	PT	PT repeat
SPRG_07827	hypothetical protein	PF01341.9	Glyco_hydro_6	Glycosyl hydrolases family 6
SPRG_07832	glycerophosphoryl diester phosphodiesterase	PF03009.9	GDPD	Glycerophosphoryl diester phosphodiesterase family
SPRG_07833	glycerophosphoryl diester phosphodiesterase	PF03009.9	GDPD	Glycerophosphoryl diester phosphodiesterase family
SPRG_07874	hypothetical protein	PF00149.20	Metallophos	Calcineurin-like phosphoesterase
SPRG_07875	hypothetical protein	PF00149.20	Metallophos	Calcineurin-like phosphoesterase
SPRG_07899	hypothetical protein	PF00149.20	Metallophos	Calcineurin-like phosphoesterase
SPRG_07900	hypothetical protein	PF00149.20	Metallophos	Calcineurin-like phosphoesterase
SPRG_07901	hypothetical protein	PF00149.20	Metallophos	Calcineurin-like phosphoesterase
SPRG_07940	hypothetical protein	PF01391.10	Collagen	Collagen triple helix repeat (20 copies)
SPRG_07950	hypothetical protein
SPRG_07951	hypothetical protein
SPRG_07952	hypothetical protein
SPRG_08029	hypothetical protein	PF00734.10	CBM_1	Fungal cellulose binding domain
SPRG_08032	hypothetical protein
SPRG_08033	hypothetical protein	PF00642.16	zf-CCCH	Zinc finger C-x8-C-x5-C-x3-H type (and similar)
SPRG_08081	hypothetical protein
SPRG_08089	hypothetical protein
SPRG_08120	ribonuclease T2 family protein	PF00445.10	Ribonuclease_T2	Ribonuclease T2 family
SPRG_08126	hypothetical protein
SPRG_08127	DNA/RNA non-specific endonuclease	PF01223.15	Endonuclease_NS	DNA/RNA non-specific endonuclease
SPRG_08128	DNA/RNA non-specific endonuclease	PF01223.15	Endonuclease_NS	DNA/RNA non-specific endonuclease
SPRG_08130	DNA/RNA non-specific endonuclease	PF01223.15	Endonuclease_NS	DNA/RNA non-specific endonuclease
SPRG_08166	hypothetical protein
SPRG_08201	hypothetical protein	PF04828.6	GFA	Glutathione-dependent formaldehyde-activating enzyme
SPRG_08239	hypothetical protein
SPRG_08250	hypothetical protein
SPRG_08264	hypothetical protein
SPRG_08265	hypothetical protein
SPRG_08269	hypothetical protein
SPRG_08287	hypothetical protein
SPRG_08350	hypothetical protein
SPRG_08424	hypothetical protein	TIGR01376	POMP_repeat	Chlamydial polymorphic outer membrane protein repeat
SPRG_08485	hypothetical protein
SPRG_08620	hypothetical protein
SPRG_08628	hypothetical protein	PF00652.14	Ricin_B_lectin	Ricin-type beta-trefoil lectin domain
SPRG_08671	hypothetical protein	PF01457.8	Peptidase_M8	Leishmanolysin
SPRG_08672	hypothetical protein	PF01457.8	Peptidase_M8	Leishmanolysin
SPRG_08677	hypothetical protein
SPRG_08679	hypothetical protein
SPRG_08684	hypothetical protein	PF04886.4	PT	PT repeat
SPRG_08685	hypothetical protein
SPRG_08692	hypothetical protein
SPRG_08696	hypothetical protein
SPRG_08717	hypothetical protein
SPRG_08718	hypothetical protein
SPRG_08739	pyrazinamidase/nicotinamidase	PF00857.12	Isochorismatase	Isochorismatase family
SPRG_08809	hypothetical protein	PF00112.15	Peptidase_C1	Papain family cysteine protease
SPRG_08882	hypothetical protein	PF02585.9	PIG-L	GlcNAc-PI de-N-acetylase
SPRG_08883	hypothetical protein
SPRG_08920	hypothetical protein	PF00089.18	Trypsin	Trypsin
SPRG_08921	hypothetical protein	PF00089.18	Trypsin	Trypsin
SPRG_08939	hypothetical protein
SPRG_08968	hypothetical protein	PF07648.7	Kazal_2	Kazal-type serine protease inhibitor domain
SPRG_08969	hypothetical protein	PF00182.11	Glyco_hydro_19	Chitinase class I
SPRG_08974	hypothetical protein
SPRG_09011	hypothetical protein	PF00149.20	Metallophos	Calcineurin-like phosphoesterase
SPRG_09051	hypothetical protein	PF00652.14	Ricin_B_lectin	Ricin-type beta-trefoil lectin domain
SPRG_09062	hypothetical protein	PF00149.20	Metallophos	Calcineurin-like phosphoesterase
SPRG_09156	hypothetical protein
SPRG_09234	hypothetical protein	PF00023.22	Ank	Ankyrin repeat
SPRG_09262	hypothetical protein
SPRG_09269	hypothetical protein
SPRG_09284	hypothetical protein
SPRG_09299	hypothetical protein
SPRG_09339	ATP-binding Cassette superfamily protein	PF01547.17	SBP_bac_1	Bacterial extracellular solute-binding protein
SPRG_09353	hypothetical protein
SPRG_09373	hypothetical protein
SPRG_09380	hypothetical protein	PF01764.17	Lipase_3	Lipase (class 3)
SPRG_09451	hypothetical protein
SPRG_09453	hypothetical protein
SPRG_09483	hypothetical protein
SPRG_09492	hypothetical protein
SPRG_09502	hypothetical protein
SPRG_09551	endochitinase	PF00704.20	Glyco_hydro_18	Glycosyl hydrolases family 18
SPRG_09552	endochitinase	PF00704.20	Glyco_hydro_18	Glycosyl hydrolases family 18
SPRG_09553	endochitinase	PF00704.20	Glyco_hydro_18	Glycosyl hydrolases family 18
SPRG_09559	hypothetical protein	PF00050.13	Kazal_1	Kazal-type serine protease inhibitor domain
SPRG_09563	hypothetical protein	PF07648.7	Kazal_2	Kazal-type serine protease inhibitor domain
SPRG_09568	hypothetical protein
SPRG_09569	hypothetical protein
SPRG_09580	hypothetical protein
SPRG_09630	hypothetical protein	PF00082.14	Peptidase_S8	Subtilase family
SPRG_09632	pyrazinamidase/nicotinamidase	PF00857.12	Isochorismatase	Isochorismatase family
SPRG_09633	nicotinamidase	PF00857.12	Isochorismatase	Isochorismatase family
SPRG_09645	hypothetical protein	TIGR01409	TAT_signal_seq	Tat (twin-arginine translocation) pathway signal sequence
SPRG_09655	hypothetical protein	PF03330.10	DPBB_1	Rare lipoprotein A (RlpA)-like double-psi beta-barrel
SPRG_09669	hypothetical protein	PF00149.20	Metallophos	Calcineurin-like phosphoesterase
SPRG_09681	hypothetical protein	PF00200.15	Disintegrin	Disintegrin
SPRG_09714	hypothetical protein
SPRG_09739	hypothetical protein
SPRG_09743	hypothetical protein
SPRG_09744	hypothetical protein
SPRG_09748	dihydrodipicolinate synthase	PF00701.14	DHDPS	Dihydrodipicolinate synthetase family
SPRG_09750	hypothetical protein
SPRG_09779	hypothetical protein
SPRG_09798	secreted protein SPM5F8
SPRG_09801	secreted protein SPM5F8	PF00734.10	CBM_1	Fungal cellulose binding domain
SPRG_09802	hypothetical protein	PF00734.10	CBM_1	Fungal cellulose binding domain
SPRG_09821	hypothetical protein	PF00023.22	Ank	Ankyrin repeat
SPRG_09833	hypothetical protein
SPRG_09888	hypothetical protein
SPRG_09889	hypothetical protein	TIGR02232	myxo_disulf_rpt	Myxococcus cysteine-rich repeat
SPRG_09891	hypothetical protein	PF00734.10	CBM_1	Fungal cellulose binding domain
SPRG_09964	hypothetical protein	PF00534.12	Glycos_transf_1	Glycosyl transferases group 1
SPRG_10063	peptidyl-prolyl cis-trans isomerase C	PF00639.13	Rotamase	PPIC-type PPIASE domain
SPRG_10097	hypothetical protein
SPRG_10118	hypothetical protein
SPRG_10168	hypothetical protein
SPRG_10169	hypothetical protein	PF00652.14	Ricin_B_lectin	Ricin-type beta-trefoil lectin domain
SPRG_10187	hypothetical protein
SPRG_10211	hypothetical protein
SPRG_10215	hypothetical protein
SPRG_10227	sigma cross-reacting protein 27A	PF01965.16	DJ-1_PfpI	DJ-1/PfpI family
SPRG_10242	hypothetical protein
SPRG_10264	hypothetical protein
SPRG_10280	hypothetical protein	PF00112.15	Peptidase_C1	Papain family cysteine protease
SPRG_10282	hypothetical protein	PF00112.15	Peptidase_C1	Papain family cysteine protease
SPRG_10305	hypothetical protein	PF00887.11	ACBP	Acyl CoA binding protein
SPRG_10313	hypothetical protein	PF00024.18	PAN_1	PAN domain
SPRG_10331	hypothetical protein
SPRG_10404	hypothetical protein
SPRG_10411	hypothetical protein
SPRG_10440	hypothetical protein	PF04857.12	CAF1	CAF1 family ribonuclease
SPRG_10508	hypothetical protein
SPRG_10532	hypothetical protein	PF07719.9	TPR_2	Tetratricopeptide repeat
SPRG_10590	hypothetical protein
SPRG_10654	hypothetical protein
SPRG_10670	hypothetical protein
SPRG_10705	hypothetical protein
SPRG_10755	hypothetical protein
SPRG_10783	hypothetical protein
SPRG_10788	hypothetical protein
SPRG_10811	hypothetical protein	PF07974.5	EGF_2	EGF-like domain
SPRG_10823	hypothetical protein
SPRG_10843	uridine kinase	TIGR00235	udk	uridine kinase
SPRG_10871	hypothetical protein	PF00112.15	Peptidase_C1	Papain family cysteine protease
SPRG_10873	hypothetical protein
SPRG_10910	hypothetical protein	PF02585.9	PIG-L	GlcNAc-PI de-N-acetylase
SPRG_10919	hypothetical protein
SPRG_10921	hypothetical protein
SPRG_10922	hypothetical protein
SPRG_10945	hypothetical protein
SPRG_10950	hypothetical protein
SPRG_10958	hypothetical protein	PF00050.13	Kazal_1	Kazal-type serine protease inhibitor domain
SPRG_10961	hypothetical protein	PF00149.20	Metallophos	Calcineurin-like phosphoesterase
SPRG_10983	hypothetical protein
SPRG_10984	hypothetical protein
SPRG_11017	hypothetical protein	TIGR01409	TAT_signal_seq	Tat (twin-arginine translocation) pathway signal sequence
SPRG_11088	hypothetical protein
SPRG_11095	hypothetical protein
SPRG_11146	hypothetical protein
SPRG_11158	hypothetical protein
SPRG_11162	hypothetical protein	PF00144.16	Beta-lactamase	Beta-lactamase
SPRG_11163	hypothetical protein	PF00144.16	Beta-lactamase	Beta-lactamase
SPRG_11166	hypothetical protein	PF00144.16	Beta-lactamase	Beta-lactamase
SPRG_11262	hypothetical protein
SPRG_11332	hypothetical protein	PF00933.13	Glyco_hydro_3	Glycosyl hydrolase family 3 N terminal domain
SPRG_11335	hypothetical protein
SPRG_11354	hypothetical protein	PF01400.16	Astacin	Astacin (Peptidase family M12A)
SPRG_11377	hypothetical protein	PF00041.13	fn3	Fibronectin type III domain
SPRG_11439	hypothetical protein	PF00112.15	Peptidase_C1	Papain family cysteine protease
SPRG_11506	hypothetical protein
SPRG_11523	hypothetical protein
SPRG_11524	hypothetical protein
SPRG_11578	hypothetical protein
SPRG_11579	hypothetical protein	PF00024.18	PAN_1	PAN domain
SPRG_11581	hypothetical protein
SPRG_11583	hypothetical protein	PF01841.11	Transglut_core	Transglutaminase-like superfamily
SPRG_11592	hypothetical protein
SPRG_11657	hypothetical protein	PF10223.1	DUF2181	Uncharacterized conserved protein (DUF2181)
SPRG_11670	hypothetical protein
SPRG_11675	hypothetical protein	PF01431.13	Peptidase_M13	Peptidase family M13
SPRG_11690	hypothetical protein
SPRG_11771	hypothetical protein
SPRG_11785	hypothetical protein	PF00194.13	Carb_anhydrase	Eukaryotic-type carbonic anhydrase
SPRG_11788	hypothetical protein	PF00050.13	Kazal_1	Kazal-type serine protease inhibitor domain
SPRG_11807	hypothetical protein	PF03577.7	Peptidase_C69	Peptidase family C69
SPRG_11861	hypothetical protein	PF00652.14	Ricin_B_lectin	Ricin-type beta-trefoil lectin domain
SPRG_11862	hypothetical protein	PF00652.14	Ricin_B_lectin	Ricin-type beta-trefoil lectin domain
SPRG_11863	hypothetical protein	PF00652.14	Ricin_B_lectin	Ricin-type beta-trefoil lectin domain
SPRG_11865	hypothetical protein	PF00089.18	Trypsin	Trypsin
SPRG_11873	hypothetical protein
SPRG_11885	hypothetical protein	PF00149.20	Metallophos	Calcineurin-like phosphoesterase
SPRG_11948	hypothetical protein
SPRG_11957	hypothetical protein
SPRG_11965	hypothetical protein	PF00704.20	Glyco_hydro_18	Glycosyl hydrolases family 18
SPRG_11968	hypothetical protein
SPRG_11982	hypothetical protein
SPRG_11986	hypothetical protein	PF07974.5	EGF_2	EGF-like domain
SPRG_11994	hypothetical protein
SPRG_12065	hypothetical protein	PF01663.14	Phosphodiest	Type I phosphodiesterase / nucleotide pyrophosphatase
SPRG_12116	hypothetical protein
SPRG_12117	hypothetical protein
SPRG_12124	hypothetical protein
SPRG_12173	cysteine protease Cp	PF00112.15	Peptidase_C1	Papain family cysteine protease
SPRG_12177	hypothetical protein	PF02225.14	PA	PA domain
SPRG_12207	hypothetical protein	PF00734.10	CBM_1	Fungal cellulose binding domain
SPRG_12210	hypothetical protein
SPRG_12227	hypothetical protein
SPRG_12258	hypothetical protein
SPRG_12262	hypothetical protein	PF07974.5	EGF_2	EGF-like domain
SPRG_12280	hypothetical protein	PF04886.4	PT	PT repeat
SPRG_12281	hypothetical protein	PF00188.18	SCP	SCP-like extracellular protein
SPRG_12293	hypothetical protein	PF00023.22	Ank	Ankyrin repeat
SPRG_12295	hypothetical protein
SPRG_12306	hypothetical protein	PF00734.10	CBM_1	Fungal cellulose binding domain
SPRG_12309	hypothetical protein	PF00734.10	CBM_1	Fungal cellulose binding domain
SPRG_12310	hypothetical protein	PF00734.10	CBM_1	Fungal cellulose binding domain
SPRG_12316	hypothetical protein
SPRG_12330	hypothetical protein	PF00082.14	Peptidase_S8	Subtilase family
SPRG_12359	metallo-beta-lactamase superfamily protein	PF00753.19	Lactamase_B	Metallo-beta-lactamase superfamily
SPRG_12365	metallo-beta-lactamase superfamily protein	PF00753.19	Lactamase_B	Metallo-beta-lactamase superfamily
SPRG_12374	hypothetical protein
SPRG_12383	hypothetical protein
SPRG_12418	hypothetical protein
SPRG_12440	hypothetical protein
SPRG_12446	hypothetical protein
SPRG_12452	hypothetical protein
SPRG_12521	hypothetical protein	PF00300.14	PGAM	Phosphoglycerate mutase family
SPRG_12534	hypothetical protein
SPRG_12588	hypothetical protein
SPRG_12608	hypothetical protein
SPRG_12643	hypothetical protein
SPRG_12649	hypothetical protein
SPRG_12666	hypothetical protein	PF00614.14	PLDc	Phospholipase D Active site motif
SPRG_12667	hypothetical protein
SPRG_12673	hypothetical protein	PF07228.4	SpoIIE	Stage II sporulation protein E (SpoIIE)
SPRG_12685	neurolysin	PF01432.12	Peptidase_M3	Peptidase family M3
SPRG_12704	hypothetical protein
SPRG_12711	hypothetical protein
SPRG_12725	hypothetical protein	PF03227.8	GILT	Gamma interferon inducible lysosomal thiol reductase (GILT)
SPRG_12756	hypothetical protein
SPRG_12776	hypothetical protein
SPRG_12788	hypothetical protein
SPRG_12803	hypothetical protein	PF00652.14	Ricin_B_lectin	Ricin-type beta-trefoil lectin domain
SPRG_12804	hypothetical protein	PF00652.14	Ricin_B_lectin	Ricin-type beta-trefoil lectin domain
SPRG_12805	hypothetical protein	PF00652.14	Ricin_B_lectin	Ricin-type beta-trefoil lectin domain
SPRG_12808	hypothetical protein	PF00652.14	Ricin_B_lectin	Ricin-type beta-trefoil lectin domain
SPRG_12862	hypothetical protein	PF00450.14	Peptidase_S10	Serine carboxypeptidase
SPRG_12906	hypothetical protein
SPRG_12910	hypothetical protein	PF00188.18	SCP	SCP-like extracellular protein
SPRG_12923	hypothetical protein
SPRG_12926	hypothetical protein
SPRG_12928	hypothetical protein
SPRG_12967	hypothetical protein
SPRG_12979	hypothetical protein
SPRG_12981	hypothetical protein
SPRG_12991	hypothetical protein
SPRG_12996	hypothetical protein
SPRG_13039	hypothetical protein
SPRG_13071	hypothetical protein	PF00964.9	Elicitin	Elicitin
SPRG_13072	hypothetical protein	PF00964.9	Elicitin	Elicitin
SPRG_13109	hypothetical protein	PF00753.19	Lactamase_B	Metallo-beta-lactamase superfamily
SPRG_13115	hypothetical protein
SPRG_13121	hypothetical protein
SPRG_13124	hypothetical protein
SPRG_13143	hypothetical protein
SPRG_13147	hypothetical protein
SPRG_13160	hypothetical protein
SPRG_13164	hypothetical protein
SPRG_13211	hypothetical protein	PF04886.4	PT	PT repeat
SPRG_13213	hypothetical protein
SPRG_13236	hypothetical protein
SPRG_13243	hypothetical protein
SPRG_13332	hypothetical protein	PF00149.20	Metallophos	Calcineurin-like phosphoesterase
SPRG_13393	hypothetical protein
SPRG_13444	hypothetical protein	PF00149.20	Metallophos	Calcineurin-like phosphoesterase
SPRG_13453	hypothetical protein
SPRG_13484	hypothetical protein
SPRG_13510	hypothetical protein	PF01965.16	DJ-1_PfpI	DJ-1/PfpI family
SPRG_13532	cysteine synthase	PF00291.17	PALP	Pyridoxal-phosphate dependent enzyme
SPRG_13536	hypothetical protein	PF00652.14	Ricin_B_lectin	Ricin-type beta-trefoil lectin domain
SPRG_13544	hypothetical protein
SPRG_13552	hypothetical protein	PF05089.4	NAGLU	Alpha-N-acetylglucosaminidase (NAGLU)
SPRG_13632	hypothetical protein
SPRG_13659	hypothetical protein
SPRG_13662	hypothetical protein
SPRG_13667	hypothetical protein
SPRG_13678	hypothetical protein
SPRG_13681	hypothetical protein
SPRG_13726	hypothetical protein
SPRG_13748	hypothetical protein
SPRG_13752	hypothetical protein
SPRG_13765	hypothetical protein
SPRG_13768	hypothetical protein	PF00112.15	Peptidase_C1	Papain family cysteine protease
SPRG_13771	hypothetical protein	PF00112.15	Peptidase_C1	Papain family cysteine protease
SPRG_13777	hypothetical protein
SPRG_13780	hypothetical protein	PF00112.15	Peptidase_C1	Papain family cysteine protease
SPRG_13785	hypothetical protein
SPRG_13786	hypothetical protein	PF00144.16	Beta-lactamase	Beta-lactamase
SPRG_13787	hypothetical protein
SPRG_13799	hypothetical protein	PF00734.10	CBM_1	Fungal cellulose binding domain
SPRG_13827	hypothetical protein	PF00089.18	Trypsin	Trypsin
SPRG_13831	hypothetical protein	PF00089.18	Trypsin	Trypsin
SPRG_13862	hypothetical protein	PF00704.20	Glyco_hydro_18	Glycosyl hydrolases family 18
SPRG_13879	hypothetical protein	PF04886.4	PT	PT repeat
SPRG_13882	hypothetical protein	PF00188.18	SCP	SCP-like extracellular protein
SPRG_13888	hypothetical protein	PF00112.15	Peptidase_C1	Papain family cysteine protease
SPRG_13889	hypothetical protein	PF00112.15	Peptidase_C1	Papain family cysteine protease
SPRG_13905	hypothetical protein	PF00328.14	Acid_phosphat_A	Histidine acid phosphatase
SPRG_13906	hypothetical protein	PF00328.14	Acid_phosphat_A	Histidine acid phosphatase
SPRG_13955	hypothetical protein	PF00149.20	Metallophos	Calcineurin-like phosphoesterase
SPRG_13956	hypothetical protein	PF00149.20	Metallophos	Calcineurin-like phosphoesterase
SPRG_14015	hypothetical protein
SPRG_14023	hypothetical protein	PF00964.9	Elicitin	Elicitin
SPRG_14032	hypothetical protein
SPRG_14033	hypothetical protein
SPRG_14034	hypothetical protein
SPRG_14036	hypothetical protein
SPRG_14051	hypothetical protein	PF00200.15	Disintegrin	Disintegrin
SPRG_14052	hypothetical protein	PF00200.15	Disintegrin	Disintegrin
SPRG_14057	hypothetical protein	PF00004.21	AAA	ATPase family associated with various cellular activities (AAA)
SPRG_14060	hypothetical protein	PF00246.16	Peptidase_M14	Zinc carboxypeptidase
SPRG_14073	hypothetical protein	PF00112.15	Peptidase_C1	Papain family cysteine protease
SPRG_14109	hypothetical protein
SPRG_14136	hypothetical protein
SPRG_14151	protein-tyrosine-phosphatase	PF01451.13	LMWPc	Low molecular weight phosphotyrosine protein phosphatase
SPRG_14161	hypothetical protein	PF00734.10	CBM_1	Fungal cellulose binding domain
SPRG_14168	hypothetical protein	PF00415.10	RCC1	Regulator of chromosome condensation (RCC1)
SPRG_14188	hypothetical protein
SPRG_14190	hypothetical protein	PF00226.23	DnaJ	DnaJ domain
SPRG_14288	hypothetical protein
SPRG_14490	hypothetical protein
SPRG_14496	hypothetical protein
SPRG_14566	hypothetical protein
SPRG_14567	hypothetical protein	PF00082.14	Peptidase_S8	Subtilase family
SPRG_14577	hypothetical protein
SPRG_14591	hypothetical protein
SPRG_14666	hypothetical protein
SPRG_14711	hypothetical protein
SPRG_14740	hypothetical protein
SPRG_14807	hypothetical protein
SPRG_14822	hypothetical protein
SPRG_14921	hypothetical protein
SPRG_14934	hypothetical protein
SPRG_14944	hypothetical protein	PF02225.14	PA	PA domain
SPRG_14995	hypothetical protein	PF00964.9	Elicitin	Elicitin
SPRG_14996	hypothetical protein
SPRG_14997	hypothetical protein
SPRG_14998	hypothetical protein
SPRG_14999	hypothetical protein	PF00082.14	Peptidase_S8	Subtilase family
SPRG_15000	hypothetical protein	PF00082.14	Peptidase_S8	Subtilase family
SPRG_15001	hypothetical protein	PF00082.14	Peptidase_S8	Subtilase family
SPRG_15005	hypothetical protein	PF00082.14	Peptidase_S8	Subtilase family
SPRG_15006	hypothetical protein
SPRG_15047	hypothetical protein
SPRG_15056	hypothetical protein
SPRG_15071	hypothetical protein	PF00112.15	Peptidase_C1	Papain family cysteine protease
SPRG_15081	hypothetical protein	PF00112.15	Peptidase_C1	Papain family cysteine protease
SPRG_15143	ribonuclease T2 family protein	PF00445.10	Ribonuclease_T2	Ribonuclease T2 family
SPRG_15173	hypothetical protein	PF07172.3	GRP	Glycine rich protein family
SPRG_15241	hypothetical protein	PF05577.4	Peptidase_S28	Serine carboxypeptidase S28
SPRG_15296	hypothetical protein
SPRG_15392	hypothetical protein
SPRG_15406	trehalase	PF01204.10	Trehalase	Trehalase
SPRG_15452	hypothetical protein
SPRG_15484	hypothetical protein
SPRG_15486	hypothetical protein
SPRG_15533	hypothetical protein
SPRG_15580	hypothetical protein
SPRG_15603	hypothetical protein
SPRG_15644	hypothetical protein	PF00023.22	Ank	Ankyrin repeat
SPRG_15652	hypothetical protein	PF05577.4	Peptidase_S28	Serine carboxypeptidase S28
SPRG_15698	hypothetical protein
SPRG_15701	hypothetical protein
SPRG_15703	hypothetical protein
SPRG_15719	hypothetical protein
SPRG_15727	hypothetical protein
SPRG_15821	hypothetical protein	PF04587.7	ADP_PFK_GK	ADP-specific Phosphofructokinase/Glucokinase conserved region
SPRG_15867	hypothetical protein	PF00734.10	CBM_1	Fungal cellulose binding domain
SPRG_15912	cysteine protease	PF00112.15	Peptidase_C1	Papain family cysteine protease
SPRG_16060	hypothetical protein
SPRG_16072	hypothetical protein
SPRG_16153	metallo-beta-lactamase superfamily protein	PF00753.19	Lactamase_B	Metallo-beta-lactamase superfamily
SPRG_16170	hypothetical protein
SPRG_16190	hypothetical protein
SPRG_16210	hypothetical protein
SPRG_16238	hypothetical protein	PF00082.14	Peptidase_S8	Subtilase family
SPRG_16239	hypothetical protein	PF00082.14	Peptidase_S8	Subtilase family
SPRG_16241	hypothetical protein	PF00082.14	Peptidase_S8	Subtilase family
SPRG_16244	hypothetical protein
SPRG_16282	hypothetical protein
SPRG_16334	hypothetical protein	PF00050.13	Kazal_1	Kazal-type serine protease inhibitor domain
SPRG_16360	hypothetical protein	PF00246.16	Peptidase_M14	Zinc carboxypeptidase
SPRG_16475	hypothetical protein
SPRG_16517	hypothetical protein
SPRG_16539	hypothetical protein	PF00728.14	Glyco_hydro_20	Glycosyl hydrolase family 20, catalytic domain
SPRG_16554	hypothetical protein
SPRG_16556	hypothetical protein
SPRG_16618	hypothetical protein
SPRG_16619	hypothetical protein
SPRG_16670	glycosyl hydrolase, family 18
SPRG_16702	hypothetical protein
SPRG_16808	hypothetical protein	PF00023.22	Ank	Ankyrin repeat
SPRG_16813	hypothetical protein
SPRG_16902	hypothetical protein
SPRG_17187	hypothetical protein
SPRG_17256	ATP-binding Cassette superfamily protein	PF00005.19	ABC_tran	ABC transporter
SPRG_17381	hypothetical protein
SPRG_17474	hypothetical protein
SPRG_17511	hypothetical protein	PF00082.14	Peptidase_S8	Subtilase family
SPRG_17521	hypothetical protein
SPRG_17529	hypothetical protein
SPRG_17674	hypothetical protein
SPRG_17729	hypothetical protein
SPRG_17762	hypothetical protein	PF00652.14	Ricin_B_lectin	Ricin-type beta-trefoil lectin domain
SPRG_17782	hypothetical protein
SPRG_17978	hypothetical protein
SPRG_18019	hypothetical protein
SPRG_18054	hypothetical protein	PF00734.10	CBM_1	Fungal cellulose binding domain
SPRG_18078	hypothetical protein
SPRG_18130	hypothetical protein
SPRG_18141	hypothetical protein
SPRG_18178	hypothetical protein
SPRG_18232	hypothetical protein
SPRG_18270	hypothetical protein
SPRG_18273	hypothetical protein	PF00112.15	Peptidase_C1	Papain family cysteine protease
SPRG_18286	hypothetical protein
SPRG_18389	hypothetical protein
SPRG_18436	hypothetical protein	PF00652.14	Ricin_B_lectin	Ricin-type beta-trefoil lectin domain
SPRG_18458	hypothetical protein
SPRG_18493	hypothetical protein
SPRG_18583	hypothetical protein
SPRG_18587	hypothetical protein	PF07974.5	EGF_2	EGF-like domain
SPRG_18676	hypothetical protein
SPRG_18752	hypothetical protein
SPRG_18839	hypothetical protein	PF10294.1	Methyltransf_16	Putative methyltransferase
SPRG_18857	hypothetical protein	PF00734.10	CBM_1	Fungal cellulose binding domain
SPRG_18862	hypothetical protein	PF01400.16	Astacin	Astacin (Peptidase family M12A)
SPRG_18867	hypothetical protein
SPRG_18911	hypothetical protein	PF00734.10	CBM_1	Fungal cellulose binding domain
SPRG_18921	hypothetical protein
SPRG_18943	hypothetical protein
SPRG_18976	hypothetical protein	PF00200.15	Disintegrin	Disintegrin
SPRG_19012	hypothetical protein	PF01734.14	Patatin	Patatin-like phospholipase
SPRG_19021	hypothetical protein
SPRG_19046	hypothetical protein	PF00561.12	Abhydrolase_1	alpha/beta hydrolase fold
SPRG_19075	hypothetical protein
SPRG_19113	hypothetical protein	PF00226.23	DnaJ	DnaJ domain
SPRG_19118	hypothetical protein
SPRG_19140	hypothetical protein
SPRG_19152	hypothetical protein	PF07748.5	Glyco_hydro_38C	Glycosyl hydrolases family 38 C-terminal domain
SPRG_19170	hypothetical protein
SPRG_19180	hypothetical protein	PF00248.13	Aldo_ket_red	Aldo/keto reductase family
SPRG_19242	hypothetical protein	PF07719.9	TPR_2	Tetratricopeptide repeat
SPRG_19251	hypothetical protein	PF03372.15	Exo_endo_phos	Endonuclease/Exonuclease/phosphatase family
SPRG_19297	hypothetical protein
SPRG_19306	hypothetical protein
SPRG_19307	hypothetical protein	PF00734.10	CBM_1	Fungal cellulose binding domain
SPRG_19311	hypothetical protein	PF03489.9	SapB_2	Saposin-like type B, region 2
SPRG_19320	hypothetical protein	PF00090.11	TSP_1	Thrombospondin type 1 domain
SPRG_19332	hypothetical protein	PF04116.5	FA_hydroxylase	Fatty acid hydroxylase superfamily
SPRG_19355	hypothetical protein
SPRG_19360	hypothetical protein
SPRG_19362	hypothetical protein
SPRG_19388	hypothetical protein	PF03330.10	DPBB_1	Rare lipoprotein A (RlpA)-like double-psi beta-barrel
SPRG_19401	hypothetical protein	PF00085.12	Thioredoxin	Thioredoxin
SPRG_19422	hypothetical protein	PF03417.8	AAT	Acyl-coenzyme A:6-aminopenicillanic acid acyl-transferase
SPRG_19441	hypothetical protein	PF00883.13	Peptidase_M17	Cytosol aminopeptidase family, catalytic domain
SPRG_19452	hypothetical protein
SPRG_19455	hypothetical protein
SPRG_19474	hypothetical protein
SPRG_19476	hypothetical protein
SPRG_19495	hypothetical protein
SPRG_19500	hypothetical protein	PF00112.15	Peptidase_C1	Papain family cysteine protease
SPRG_19529	hypothetical protein
SPRG_19535	hypothetical protein
SPRG_19541	hypothetical protein
SPRG_19553	hypothetical protein	PF00355.18	Rieske	Rieske [2Fe-2S] domain
SPRG_19591	hypothetical protein
SPRG_19663	hypothetical protein
SPRG_19665	hypothetical protein
SPRG_19683	hypothetical protein	PF00632.17	HECT	HECT-domain (ubiquitin-transferase)
SPRG_19707	hypothetical protein	TIGR03304	OMP85_target	outer membrane insertion C-terminal signal
SPRG_19724	hypothetical protein
SPRG_19749		PF04886.4	PT	PT repeat
SPRG_19761	hypothetical protein
SPRG_19799	hypothetical protein
SPRG_19803	hypothetical protein
SPRG_19815	hypothetical protein
SPRG_19840	hypothetical protein
SPRG_19863		PF00041.13	fn3	Fibronectin type III domain
SPRG_19871	hypothetical protein
SPRG_19873	hypothetical protein	PF05096.4	Glu_cyclase_2	Glutamine cyclotransferase
SPRG_19916	hypothetical protein	PF00734.10	CBM_1	Fungal cellulose binding domain
SPRG_19918	hypothetical protein
SPRG_19924	hypothetical protein
SPRG_19947	hypothetical protein	TIGR01409	TAT_signal_seq	Tat (twin-arginine translocation) pathway signal sequence
SPRG_19948	hypothetical protein
SPRG_19949	hypothetical protein
SPRG_19956	hypothetical protein	PF00534.12	Glycos_transf_1	Glycosyl transferases group 1
SPRG_19959	hypothetical protein
SPRG_19971	hypothetical protein
SPRG_19994	hypothetical protein	PF00149.20	Metallophos	Calcineurin-like phosphoesterase
SPRG_20010	hypothetical protein	PF02290.7	SRP14	Signal recognition particle 14kD protein
SPRG_20023	hypothetical protein
SPRG_20027	hypothetical protein
SPRG_20037	hypothetical protein
SPRG_20103	hypothetical protein
SPRG_20132	hypothetical protein
SPRG_20139	hypothetical protein
SPRG_20143	hypothetical protein
SPRG_20196	hypothetical protein
SPRG_20229	hypothetical protein
SPRG_20239	hypothetical protein
SPRG_20240	hypothetical protein
SPRG_20262	hypothetical protein
SPRG_20295	hypothetical protein
SPRG_20296	hypothetical protein
SPRG_20304	hypothetical protein
SPRG_20317	hypothetical protein
SPRG_20318	hypothetical protein
SPRG_20319	hypothetical protein	PF00734.10	CBM_1	Fungal cellulose binding domain
SPRG_20320	hypothetical protein	PF04886.4	PT	PT repeat
SPRG_20321	hypothetical protein	PF00734.10	CBM_1	Fungal cellulose binding domain
SPRG_20368	hypothetical protein
SPRG_20389	hypothetical protein
SPRG_20424	hypothetical protein	PF00295.9	Glyco_hydro_28	Glycosyl hydrolases family 28
SPRG_20428	hypothetical protein
SPRG_20440	hypothetical protein	PF00652.14	Ricin_B_lectin	Ricin-type beta-trefoil lectin domain
SPRG_20444	hypothetical protein
SPRG_20446	hypothetical protein	PF04886.4	PT	PT repeat
SPRG_20469	hypothetical protein	PF00188.18	SCP	SCP-like extracellular protein
SPRG_20482	hypothetical protein	PF00112.15	Peptidase_C1	Papain family cysteine protease
SPRG_20483	hypothetical protein	PF00112.15	Peptidase_C1	Papain family cysteine protease
SPRG_20502	hypothetical protein
SPRG_20504	hypothetical protein
SPRG_20505	hypothetical protein
SPRG_20522	hypothetical protein
SPRG_20529	hypothetical protein	PF00160.13	Pro_isomerase	Cyclophilin type peptidyl-prolyl cis-trans isomerase/CLD
SPRG_20531	hypothetical protein	PF00652.14	Ricin_B_lectin	Ricin-type beta-trefoil lectin domain
SPRG_20539	hypothetical protein	PF00652.14	Ricin_B_lectin	Ricin-type beta-trefoil lectin domain
SPRG_20540	hypothetical protein	PF00652.14	Ricin_B_lectin	Ricin-type beta-trefoil lectin domain
SPRG_20559	hypothetical protein
SPRG_20580	hypothetical protein	PF05577.4	Peptidase_S28	Serine carboxypeptidase S28
SPRG_20625	hypothetical protein	PF00089.18	Trypsin	Trypsin
SPRG_20627	hypothetical protein	PF00089.18	Trypsin	Trypsin
SPRG_20628	hypothetical protein	PF00089.18	Trypsin	Trypsin
SPRG_20649	hypothetical protein
SPRG_20662	hypothetical protein
SPRG_20667	hypothetical protein
SPRG_20684	hypothetical protein	PF00089.18	Trypsin	Trypsin
SPRG_20685	hypothetical protein	PF00089.18	Trypsin	Trypsin
SPRG_20686	hypothetical protein	PF00089.18	Trypsin	Trypsin
SPRG_20687	hypothetical protein
SPRG_20698	hypothetical protein	PF02854.11	MIF4G	MIF4G domain
SPRG_20710	hypothetical protein
SPRG_20735	hypothetical protein
SPRG_20746	hypothetical protein
SPRG_20754	hypothetical protein
SPRG_20785	hypothetical protein	PF00704.20	Glyco_hydro_18	Glycosyl hydrolases family 18
SPRG_20807	hypothetical protein
SPRG_20876	hypothetical protein
SPRG_20880	hypothetical protein	PF00459.17	Inositol_P	Inositol monophosphatase family
SPRG_20919	hypothetical protein
SPRG_20921	hypothetical protein
SPRG_20930	hypothetical protein
SPRG_20934	hypothetical protein
SPRG_20956	hypothetical protein	PF00652.14	Ricin_B_lectin	Ricin-type beta-trefoil lectin domain
SPRG_20981	hypothetical protein
SPRG_21004	hypothetical protein
SPRG_21018
SPRG_21022		PF04886.4	PT	PT repeat
SPRG_21030	hypothetical protein	PF00089.18	Trypsin	Trypsin
SPRG_21098	hypothetical protein	PF00571.20	CBS	CBS domain pair
SPRG_21108	hypothetical protein
SPRG_21124	hypothetical protein
SPRG_21135	hypothetical protein	PF00734.10	CBM_1	Fungal cellulose binding domain
SPRG_21139	hypothetical protein	PF00082.14	Peptidase_S8	Subtilase family
SPRG_21141	hypothetical protein
SPRG_21188	hypothetical protein
SPRG_21191	hypothetical protein
SPRG_21244	hypothetical protein
SPRG_21246	hypothetical protein	PF00089.18	Trypsin	Trypsin
SPRG_21247		PF00089.18	Trypsin	Trypsin
SPRG_21260	hypothetical protein	PF01431.13	Peptidase_M13	Peptidase family M13
SPRG_21287	hypothetical protein
SPRG_21305	hypothetical protein	PF04851.7	ResIII	Type III restriction enzyme, res subunit
SPRG_21306	hypothetical protein
SPRG_21316	hypothetical protein
SPRG_21328	hypothetical protein	PF00652.14	Ricin_B_lectin	Ricin-type beta-trefoil lectin domain
SPRG_21337	hypothetical protein	PF00112.15	Peptidase_C1	Papain family cysteine protease
SPRG_21357	hypothetical protein	PF00188.18	SCP	SCP-like extracellular protein
SPRG_21359	hypothetical protein
SPRG_21372	hypothetical protein
SPRG_21376	hypothetical protein
SPRG_21384	hypothetical protein
SPRG_21408	hypothetical protein
SPRG_21421	hypothetical protein
SPRG_21426	hypothetical protein
SPRG_21429	hypothetical protein	PF08883.3	DOPA_dioxygen	Dopa 4,5-dioxygenase family
SPRG_21501	hypothetical protein
SPRG_21520	hypothetical protein
SPRG_21530	hypothetical protein
SPRG_21532	hypothetical protein
SPRG_21541	hypothetical protein
SPRG_21542	hypothetical protein	PF00089.18	Trypsin	Trypsin
SPRG_21545	hypothetical protein
SPRG_21551	hypothetical protein
SPRG_21675	hypothetical protein
SPRG_21684	hypothetical protein	PF00734.10	CBM_1	Fungal cellulose binding domain
SPRG_21698	hypothetical protein
SPRG_21715	hypothetical protein
SPRG_21733	hypothetical protein	PF00246.16	Peptidase_M14	Zinc carboxypeptidase
SPRG_21757	hypothetical protein
SPRG_21762	hypothetical protein
SPRG_21776	hypothetical protein
SPRG_21784
SPRG_21786	hypothetical protein
SPRG_21818	hypothetical protein
SPRG_21856	hypothetical protein	PF00082.14	Peptidase_S8	Subtilase family
SPRG_21902	hypothetical protein
SPRG_21966	hypothetical protein
SPRG_21985	hypothetical protein
SPRG_21996	hypothetical protein
SPRG_22007	hypothetical protein
SPRG_22010	hypothetical protein
SPRG_22017	hypothetical protein
SPRG_22023	hypothetical protein
SPRG_22036	hypothetical protein
SPRG_22037	hypothetical protein

## Sheet: Supp Table S14 
Supplementary Table 14 - expression of peptidase genes in S. parasitica by RNA-seq experiments.
ID	pfam ID	Group	PFAM	myc	s_myc	cysts	g_cysts	T8	T24	Induction pattern
SPRG_05489	PF02338	peptidase	OTU[OTU-like_cysteine_protease]	3.29	2.26	0.64	2.75	0	20.01	24hrs
SPRG_10505	PF00026	peptidase	Asp[Eukaryotic_aspartyl_protease]	138.44	396.63	43.94	39.23	31.58	609.45	24hrs
SPRG_19739	PF00112	peptidase	Peptidase_C1[Papain_family_cysteine_protease]	150.6	369.25	12.52	27.83	84.89	500.09	24hrs
SPRG_20219	PF00112	peptidase	Peptidase_C1[Papain_family_cysteine_protease]	114.74	75.97	179.17	178.23	41.93	407.17	24hrs
SPRG_20221	PF00112	peptidase	Peptidase_C1[Papain_family_cysteine_protease]	0.91	1.55	0	0	0	10.87	24hrs
SPRG_20222	PF00112	peptidase	Peptidase_C1[Papain_family_cysteine_protease]	29.35	11.17	6.04	11.43	0	60.69	24hrs
SPRG_02878	PF01088	peptidase	Peptidase_C12[Ubiquitin_carboxyl-terminal_hydrolase,_family_1]	50.75	72.94	75.51	73.22	39.78	151.79	24hrs
SPRG_11467	PF01088	peptidase	Peptidase_C12[Ubiquitin_carboxyl-terminal_hydrolase,_family_1]	46.56	87.89	7.57	13.07	61.42	120.88	24hrs
SPRG_02295	PF00557	peptidase	Peptidase_M24[metallopeptidase_family_M24]	27.08	14	12.33	23.87	68.08	107.84	24hrs
SPRG_08728	PF00557	peptidase	Peptidase_M24[metallopeptidase_family_M24]	44.22	43.41	13.96	21.72	89.48	145.37	24hrs
SPRG_19322	PF00675	peptidase	Peptidase_M16[Insulinase_(Peptidase_family_M16)]	400.51	249.03	327.71	536.55	216.52	1023.19	24hrs
SPRG_07363	PF00675	peptidase	Peptidase_M16[Insulinase_(Peptidase_family_M16)]	703.85	477.85	311.33	619.07	342.33	1866.55	24hrs
SPRG_09916	PF00814	peptidase	Peptidase_M22[Glycoprotease_family]	18.23	23.71	12.28	12.02	14.12	55.58	24hrs
SPRG_06797	PF00883	peptidase	Peptidase_M17[Cytosol_aminopeptidase_family,_catalytic_domain]	19.03	17.63	5.89	17.67	0	120.56	24hrs
SPRG_19441	PF00883	peptidase	Peptidase_M17[Cytosol_aminopeptidase_family,_catalytic_domain]	6.81	3.47	15.28	35.87	38.01	74.68	24hrs
SPRG_02666	PF00883	peptidase	Peptidase_M17[Cytosol_aminopeptidase_family,_catalytic_domain]	2.34	8.02	2.26	3.35	0	29.94	24hrs
SPRG_05719	PF01431	peptidase	Peptidase_M13[Peptidase_family_M13]	32.8	11.39	5.26	7.58	0	105.35	24hrs
SPRG_06308	PF01431	peptidase	Peptidase_M13[Peptidase_family_M13]	87.49	97.28	17.72	37.71	17.53	134.53	24hrs
SPRG_06311	PF01431	peptidase	Peptidase_M13[Peptidase_family_M13]	18.7	18.95	3.13	13.85	13.08	45.42	24hrs
SPRG_15146	PF01431	peptidase	Peptidase_M13[Peptidase_family_M13]	6.46	0	7.86	9.14	0	42.67	24hrs
SPRG_00112	PF01432	peptidase	Peptidase_M3[Peptidase_family_M3]	3.9	7.79	1.41	2.44	16.23	40.11	24hrs
SPRG_04784	PF01432	peptidase	Peptidase_M3[Peptidase_family_M3]	59.12	52.26	20.02	38.94	50.54	81.25	24hrs
SPRG_03881	PF01433	peptidase	Peptidase_M1[Peptidase_family_M1]	16.34	55.75	15.78	21.71	23.52	115.18	24hrs
SPRG_08367	PF01433	peptidase	Peptidase_M1[Peptidase_family_M1]	27.77	17.18	32.33	50.04	14.12	89.46	24hrs
SPRG_06329	PF09768	peptidase	Peptidase_M76[Peptidase_M76_family]	17.58	19.32	27.02	32.59	10.84	179.04	24hrs
SPRG_15000	PF00082	peptidase	Peptidase_S8[Subtilase_family]	3.84	0	0.93	0.2	4	47.64	24hrs
SPRG_15001	PF00082	peptidase	Peptidase_S8[Subtilase_family]	3.52	0	2.82	3.18	0	58.89	24hrs
SPRG_10340	PF00089	peptidase	PDZ[PDZ_domain_(Also_known_as_DHR_or_GLGF)]	22.92	7.1	3	19.77	12.94	55.9	24hrs
SPRG_20628	PF00089	peptidase	Trypsin[Trypsin]	7.21	0	0	0	9.23	81.2	24hrs
SPRG_05201	PF00326	peptidase	Peptidase_S9_N[Prolyl_oligopeptidase,_N-terminal_beta-propeller_domain]	60.22	134.78	9.88	16.48	63.42	196.37	24hrs
SPRG_04377	PF00450	peptidase	Peptidase_S10[Serine_carboxypeptidase]	15.53	0	0.33	0.86	34.48	104.82	24hrs
SPRG_08134	PF00717	peptidase	Peptidase_S24[Peptidase_S24-like]	31.85	54.99	27	44.07	90.57	154.03	24hrs
SPRG_07653	PF00717	peptidase	Peptidase_S24[Peptidase_S24-like]	18.67	32.8	36.74	22.17	11.96	109.08	24hrs
SPRG_04193	PF05577	peptidase	Peptidase_S28[Serine_carboxypeptidase_S28]	171.2	144.94	8.21	42.3	68.02	564.33	24hrs
SPRG_03899	PF05257	peptidase	CHAP[CHAP_domain]	68.82	64.04	67.2	42.81	33.13	206.08	24hrs
SPRG_05363	PF00050	inhibitor-peptidase	Kazal_2[Kazal-type_serine_protease_inhibitor_domain]	88.87	30.91	20.11	83.98	11.56	129.88	24hrs
SPRG_09559	PF00050	inhibitor-peptidase	Kazal_2[Kazal-type_serine_protease_inhibitor_domain]	6.92	1.69	1.91	0.82	41.17	167.59	24hrs
SPRG_11788	PF00050	inhibitor-peptidase	Kazal_2[Kazal-type_serine_protease_inhibitor_domain]	35.94	5.38	22.75	21.63	9.81	57.32	24hrs
SPRG_15081	PF00112	peptidase	Peptidase_C1[Papain_family_cysteine_protease]	0	0	0	1.59	25.45	27.49	8 and 24 hrs
SPRG_20218	PF00112	peptidase	Peptidase_C1[Papain_family_cysteine_protease]	2.67	7.4	12.15	10.5	38.11	70.12	8 and 24 hrs
SPRG_20806	PF00557	peptidase	Peptidase_M24[metallopeptidase_family_M24]	24.16	25.62	30.22	24.26	67.86	52.68	8 and 24 hrs
SPRG_03152	PF04573	peptidase	SPC22[Signal_peptidase_subunit]	52.59	70.95	25.05	38.74	90.99	102.64	8 and 24 hrs
SPRG_03397	PF00112	peptidase	Peptidase_C1[Papain_family_cysteine_protease]	0	0	3.89	1.01	33.53	0	8hrs
SPRG_13768	PF00112	peptidase	Peptidase_C1[Papain_family_cysteine_protease]	0	0	1.14	4.9	59.16	13.07	8hrs
SPRG_15071	PF00112	peptidase	Peptidase_C1[Papain_family_cysteine_protease]	0	0	15.48	10.64	48.56	4.08	8hrs
SPRG_21260	PF01431	peptidase	Peptidase_M13[Peptidase_family_M13]	10.68	0	2.36	1.02	50.81	12.19	8hrs
SPRG_04014	PF01546	peptidase	M20_dimer[Peptidase_dimerisation_domain]	74.48	48.65	6.3	24.98	147.06	84.1	8hrs
SPRG_06294	PF06703	peptidase	SPC25[Microsomal_signal_peptidase_25_kDa_subunit_(SPC25)]	107.66	175.12	40.08	65.74	222.65	76.5	8hrs
SPRG_18862	PF01400	peptidase	Astacin[Astacin_(Peptidase_family_M12A)]	0	334.12	1168.25	309.09	3.45	0.99	cyst
SPRG_02147	PF00112	peptidase	Peptidase_C1[Papain_family_cysteine_protease]	19.51	97.89	138.39	27.63	0	0	cyst
SPRG_20226	PF00112	peptidase	Peptidase_C1[Papain_family_cysteine_protease]	0	0	15.06	3.16	0	0.76	cyst
SPRG_09100	PF00656	peptidase	Peptidase_C14[Caspase_domain]	125.47	31.94	224.25	164.78	148.25	55.58	cyst
SPRG_07569	PF00246	peptidase	Peptidase_M14[Zinc_carboxypeptidase]	0	0	10.82	2.29	0	0	cyst
SPRG_01883	PF00246	peptidase	Peptidase_M14[Zinc_carboxypeptidase]	0	0.57	20.33	5.37	0	0	cyst
SPRG_08671	PF01457	peptidase	Peptidase_M8[Leishmanolysin]	0	0	25.33	7.37	0	0	cyst
SPRG_08672	PF01457	peptidase	Peptidase_M8[Leishmanolysin]	0	0	44.24	11.34	0	0	cyst
SPRG_12195	PF01457	peptidase	EGF_2[EGF-like_domain]	0	2.27	29.82	7.68	0	0	cyst
SPRG_04013	PF01546	peptidase	M20_dimer[Peptidase_dimerisation_domain]	59.45	156.9	218.01	177.77	180.02	90.73	cyst
SPRG_16239	PF00082	peptidase	Peptidase_S8[Subtilase_family]	0	0	13.79	4.5	0	0	cyst
SPRG_08920	PF00089	peptidase	Trypsin[Trypsin]	0	0	35.32	6.94	0	0	cyst
SPRG_13831	PF00089	peptidase	Trypsin[Trypsin]	2.25	0	33.08	4.69	0	0	cyst
SPRG_03943	PF04258	peptidase	Peptidase_A22B[Signal_peptide_peptidase]	65.12	75.85	110.46	79.39	13.17	10.96	cyst
SPRG_09563	PF00050	inhibitor-peptidase	Kazal_2[Kazal-type_serine_protease_inhibitor_domain]	0	0	424.3	78.91	0	0	cyst
SPRG_03084	PF00026	peptidase	Asp[Eukaryotic_aspartyl_protease]	0	21.18	124.02	64.24	0	0	cyst and germinating cyst
SPRG_02814	PF00112	peptidase	Peptidase_C1[Papain_family_cysteine_protease]	0	0	159.83	68.89	0	0	cyst and germinating cyst
SPRG_13771	PF00112	peptidase	Peptidase_C1[Papain_family_cysteine_protease]	0.38	0	21.61	19.42	12.73	6.11	cyst and germinating cyst
SPRG_08923	PF00648	peptidase	Peptidase_C2[Calpain_family_cysteine_protease]	0	5.73	27.69	12.55	0	0	cyst and germinating cyst
SPRG_21280	PF00246	peptidase	Peptidase_M14[Zinc_carboxypeptidase]	0	0.61	9.39	4.64	0	0	cyst and germinating cyst
SPRG_02716	PF00675	peptidase	Peptidase_M16[Insulinase_(Peptidase_family_M16)]	0	0	14.28	4.81	0	0	cyst and germinating cyst
SPRG_06206	PF01431	peptidase	Peptidase_M13[Peptidase_family_M13]	0	0	15.05	12.68	0	0	cyst and germinating cyst
SPRG_02023	PF01432	peptidase	Peptidase_M3[Peptidase_family_M3]	44.41	66.99	145.38	137.02	0	0.41	cyst and germinating cyst
SPRG_12862	PF00450	peptidase	Peptidase_S10[Serine_carboxypeptidase]	0	7.38	56.19	24.28	0	0	cyst and germinating cyst
SPRG_13675	PF00450	peptidase	Peptidase_S10[Serine_carboxypeptidase]	0	0.38	80.61	37.02	0	0	cyst and germinating cyst
SPRG_04142	PF05903	peptidase	DUF862[PPPDE_putative_peptidase_domain]	90.45	94.77	71.17	131.26	0	63.39	germinating cyst
SPRG_00133	PF05903	peptidase	DUF862[PPPDE_putative_peptidase_domain]	53.78	35.85	12.19	274.89	6.01	21.35	germinating cyst
SPRG_10207	PF01088	peptidase	Peptidase_C12[Ubiquitin_carboxyl-terminal_hydrolase,_family_1]	49.51	54.07	15.07	74.52	8.96	15.49	germinating cyst
SPRG_15005	PF00082	peptidase	Peptidase_S8[Subtilase_family]	120.84	1.14	224.16	467.17	4.16	118.96	germinating cyst
SPRG_21856	PF00082	peptidase	Peptidase_S8[Subtilase_family]	49.78	0	163.58	321.73	0	75.22	germinating cyst
SPRG_04376	PF00450	peptidase	Peptidase_S10[Serine_carboxypeptidase]	2.54	1.08	2.14	9.51	0	3.04	germinating cyst
SPRG_02663	PF02129	peptidase	PepX_C[X-Pro_dipeptidyl-peptidase_C-terminal_non-catalytic_domain]	55.7	72.71	104.26	145.65	60.49	38.72	germinating cyst
SPRG_10958	PF00050	inhibitor-peptidase	Kazal_2[Kazal-type_serine_protease_inhibitor_domain]	15.77	21.28	19.37	50.23	0	1.53	germinating cyst
SPRG_05090	PF00112	peptidase	Peptidase_C1[Papain_family_cysteine_protease]	161.86	0.49	14.82	2.85	0	0	mycelia
SPRG_15912	PF00112	inhibitor-peptidase	Inhibitor_I29[Cathepsin_propeptide_inhibitor_domain_(I29)]	1398.05	1366.48	943.16	704.58	53	1365.71	mycelia
SPRG_11439	PF00112	peptidase	Peptidase_C1[Papain_family_cysteine_protease]	58.9	31.82	23.02	32.84	0	36.29	mycelia
SPRG_14073	PF00112	peptidase	Peptidase_C1[Papain_family_cysteine_protease]	28.24	0.9	0.38	0	0	0	mycelia
SPRG_09461	PF01650	peptidase	Peptidase_C13[Peptidase_C13_family]	59.79	39.49	36.28	31.71	21.34	2.05	mycelia
SPRG_14060	PF00246	peptidase	Peptidase_M14[Zinc_carboxypeptidase]	162.6	1.01	0	1.84	0	0	mycelia
SPRG_21733	PF00246	peptidase	Peptidase_M14[Zinc_carboxypeptidase]	9.25	0	1.58	2.72	0	1.74	mycelia
SPRG_11675	PF01431	peptidase	Peptidase_M13[Peptidase_family_M13]	42.62	0	1.86	0.69	0	0	mycelia
SPRG_04012	PF01546	peptidase	M20_dimer[Peptidase_dimerisation_domain]	208.22	119.3	0.73	94.43	0	102.9	mycelia
SPRG_12330	PF00082	peptidase	Peptidase_S8[Subtilase_family]	151.75	2.98	10.78	12.55	0	0.6	mycelia
SPRG_14567	PF00082	peptidase	Peptidase_S8[Subtilase_family]	623.64	9.1	26.1	51.76	0	0.55	mycelia
SPRG_16241	PF00082	peptidase	Peptidase_S8[Subtilase_family]	149.34	0.38	44.31	108.2	0	0.53	mycelia
SPRG_17511	PF00082	peptidase	Peptidase_S8[Subtilase_family]	153.97	6.63	4.93	1.41	0	0.58	mycelia
SPRG_09349	PF00089	peptidase	Trypsin[Trypsin]	258.36	12.53	6.74	15.39	0	0	mycelia
SPRG_11865	PF00089	peptidase	Trypsin[Trypsin]	234.27	13.73	27.22	23.52	0	0	mycelia
SPRG_11867	PF00089	peptidase	Trypsin[Trypsin]	82.13	7.36	9.13	13.99	0	12.38	mycelia
SPRG_20627	PF00089	peptidase	Trypsin[Trypsin]	201.24	0	0.57	0.5	0	0	mycelia
SPRG_20685	PF00089	peptidase	Trypsin[Trypsin]	228.76	5.09	5.92	21.62	0	0.89	mycelia
SPRG_20686	PF00089	peptidase	Trypsin[Trypsin]	228.76	5.09	5.92	21.62	0	0.89	mycelia
SPRG_02374	PF00450	peptidase	Peptidase_S10[Serine_carboxypeptidase]	47.57	20.54	3.74	8.08	0	2.82	mycelia
SPRG_12987	PF00450	peptidase	Peptidase_S10[Serine_carboxypeptidase]	827.05	47.6	18.57	30.5	90.79	485.56	mycelia
SPRG_07914	PF05257	peptidase	CHAP[CHAP_domain]	125.28	63.3	22.64	47.58	0	93.76	mycelia
SPRG_08809	PF00112	peptidase	Peptidase_C1[Papain_family_cysteine_protease]	50.07	15.34	2.75	1.02	0	0	mycelia and sporulating mycelia
SPRG_08808	PF03051	peptidase	Peptidase_C1_2[Peptidase_C1-like_family]	634.5	248.17	31.27	108.98	83.91	215.21	mycelia and sporulating mycelia
SPRG_03555	PF03577	peptidase	Peptidase_C69[Peptidase_family_C69]	51.18	31.12	2.42	2.32	0	0	mycelia and sporulating mycelia
SPRG_04431	PF03577	peptidase	Peptidase_C69[Peptidase_family_C69]	57.52	177.78	0	0.97	0	0.93	mycelia and sporulating mycelia
SPRG_05387	PF03577	peptidase	Peptidase_C69[Peptidase_family_C69]	67.72	70.76	10.7	9.24	0	2.3	mycelia and sporulating mycelia
SPRG_11807	PF03577	peptidase	Peptidase_C69[Peptidase_family_C69]	52.2	50.86	7.12	5.7	0	3.93	mycelia and sporulating mycelia
SPRG_15571	PF03577	peptidase	Peptidase_C69[Peptidase_family_C69]	16.54	19.21	2.98	1.87	0	0.45	mycelia and sporulating mycelia
SPRG_08278	PF07722	peptidase	Peptidase_C26[Peptidase_C26]	756.78	251.39	6.94	0.73	0	0.7	mycelia and sporulating mycelia
SPRG_07675	PF00326	peptidase	Peptidase_S9[Prolyl_oligopeptidase_family]	116.82	57.05	6.96	17.16	4.72	33.17	mycelia and sporulating mycelia
SPRG_01896	PF00450	peptidase	Peptidase_S10[Serine_carboxypeptidase]	543.24	594.06	107.19	153.05	102.42	412.43	mycelia and sporulating mycelia
SPRG_02375	PF00450	peptidase	Peptidase_S10[Serine_carboxypeptidase]	29.53	67.28	0	1.84	0	0.56	mycelia and sporulating mycelia
SPRG_03172	PF00450	peptidase	Peptidase_S10[Serine_carboxypeptidase]	29.36	39.9	1.01	2.92	0	1.12	mycelia and sporulating mycelia
SPRG_04378	PF00450	peptidase	Peptidase_S10[Serine_carboxypeptidase]	256.12	80.55	1.94	0.28	11.14	20.32	mycelia and sporulating mycelia
SPRG_04379	PF00450	peptidase	Peptidase_S10[Serine_carboxypeptidase]	151.93	320.01	3.84	4.15	0	1.59	mycelia and sporulating mycelia
SPRG_19512	PF00450	peptidase	Peptidase_S10[Serine_carboxypeptidase]	179.41	189.44	19.67	12.61	0	12.08	mycelia and sporulating mycelia
SPRG_19513	PF00450	peptidase	Peptidase_S10[Serine_carboxypeptidase]	90.47	42.55	0	1.06	0	5.09	mycelia and sporulating mycelia
SPRG_09404	PF05577	peptidase	Peptidase_S28[Serine_carboxypeptidase_S28]	66.76	64.97	7.06	9.81	15.88	22.37	mycelia and sporulating mycelia
SPRG_08898	PF05257	peptidase	CHAP[CHAP_domain]	202.28	69.59	14.87	29.06	0	2.14	mycelia and sporulating mycelia
SPRG_02085	PF00026	peptidase	Asp[Eukaryotic_aspartyl_protease]	26.9	49.36	25.72	22.65	0	8.04	sporulating mycelia
SPRG_12173	PF00112	inhibitor-peptidase	Inhibitor_I29[Cathepsin_propeptide_inhibitor_domain_(I29)]	14.3	73.48	11.79	11.93	4.96	12.39	sporulating mycelia
SPRG_05635	PF00112	peptidase	Inhibitor_I29[Cathepsin_propeptide_inhibitor_domain_(I29)]	80.08	133.2	38.28	58.96	11.23	79.33	sporulating mycelia
SPRG_14903	PF00112	peptidase	Peptidase_C1[Papain_family_cysteine_protease]	0	36.71	0.4	0	0	0	sporulating mycelia
SPRG_20482	PF00112	peptidase	Peptidase_C1[Papain_family_cysteine_protease]	0	57.49	1.83	0	0	0	sporulating mycelia
SPRG_06015	PF01650	peptidase	Peptidase_C13[Peptidase_C13_family]	49.24	432.47	49.41	46.57	12.91	32.24	sporulating mycelia
SPRG_07665	PF03416	peptidase	Peptidase_C54[Peptidase_family_C54]	31.4	68.72	35.37	22.77	0	15.54	sporulating mycelia
SPRG_01888	PF01435	peptidase	Peptidase_M48[Peptidase_family_M48]	3.02	17.23	0.36	2.83	0	5.43	sporulating mycelia
SPRG_03155	PF00082	peptidase	Peptidase_S8[Subtilase_family]	0	22.5	0	0.3	0	0	sporulating mycelia
SPRG_03531	PF00450	peptidase	Peptidase_S10[Serine_carboxypeptidase]	23.95	159.26	1.56	3.78	0	30.02	sporulating mycelia
SPRG_19505	PF00450	peptidase	Peptidase_S10[Serine_carboxypeptidase]	0	93.34	2.53	0.27	0	0	sporulating mycelia
SPRG_05271	PF05577	peptidase	Peptidase_S28[Serine_carboxypeptidase_S28]	36.36	59.68	2.82	2.71	0	20.25	sporulating mycelia
SPRG_19121	PF05577	peptidase	Peptidase_S28[Serine_carboxypeptidase_S28]	7.4	57.25	17.87	13.19	0	0	sporulating mycelia
SPRG_20683	PF00077	peptidase
SPRG_11354	PF01400	peptidase	Astacin[Astacin_(Peptidase_family_M12A)]	0	0	6.29	3.88	0	0
SPRG_03700	PF02338	peptidase	OTU[OTU-like_cysteine_protease]	10.09	33.33	34.34	17.27	8.84	30.56
SPRG_07060	PF02338	peptidase	OTU[OTU-like_cysteine_protease]	26.19	8.37	24.75	17.04	26.17	16.1
SPRG_14827	PF02338	peptidase	OTU[OTU-like_cysteine_protease]	11.86	9.56	10.78	5.53	5.81	13.39
SPRG_06328	PF02517	peptidase
SPRG_10771	PF02517	peptidase
SPRG_00679	PF00026	peptidase	Asp[Eukaryotic_aspartyl_protease]	6.21	12.93	9.17	11.89	6.08	5.26
SPRG_01913	PF00026	peptidase	Asp[Eukaryotic_aspartyl_protease]	0.37	0	3.92	2.46	0	10.61
SPRG_05634	PF00026	peptidase	Asp[Eukaryotic_aspartyl_protease]	3.35	1.27	13.29	5.59	0	0.59
SPRG_07185	PF00026	peptidase
SPRG_01087	PF00112	peptidase	Peptidase_C1[Papain_family_cysteine_protease]	30.27	63.99	55.73	31.09	23.34	39.43
SPRG_00039	PF00112	peptidase	Peptidase_C1[Papain_family_cysteine_protease]	0	0	0	0	0	0
SPRG_00637	PF00112	peptidase	Peptidase_C1[Papain_family_cysteine_protease]	0	0	0.92	0	0	0
SPRG_01736	PF00112	peptidase	Inhibitor_I29[Cathepsin_propeptide_inhibitor_domain_(I29)]	0.85	0	6.04	3.08	0	0.45
SPRG_03394	PF00112	peptidase	Peptidase_C1[Papain_family_cysteine_protease]	0.47	0	0	0	0	0
SPRG_04354	PF00112	peptidase	Peptidase_C1[Papain_family_cysteine_protease]	0.64	0.73	2.49	6.92	0	0
SPRG_04355	PF00112	peptidase	Peptidase_C1[Papain_family_cysteine_protease]	0	0	1.15	5.75	13.39	0.64
SPRG_04771	PF00112	peptidase	Peptidase_C1[Papain_family_cysteine_protease]	0.81	2.3	0	0	0	1.29
SPRG_06046	PF00112	peptidase	Peptidase_C1[Papain_family_cysteine_protease]	0	0	0.87	0	0	0
SPRG_06047	PF00112	peptidase	Peptidase_C1[Papain_family_cysteine_protease]	0	0	0	0	0	0
SPRG_06048	PF00112	peptidase	Peptidase_C1[Papain_family_cysteine_protease]	0	0	0	0	0	0
SPRG_06049	PF00112	peptidase	Peptidase_C1[Papain_family_cysteine_protease]	0	0	4.35	3.13	0	0
SPRG_06050	PF00112	peptidase	Peptidase_C1[Papain_family_cysteine_protease]	0	0	0	0	0	0
SPRG_06446	PF00112	peptidase	Peptidase_C1[Papain_family_cysteine_protease]	0	12.36	0	0.33	6.68	5.77
SPRG_10280	PF00112	peptidase	Peptidase_C1[Papain_family_cysteine_protease]	0	0	0.42	0	0	0
SPRG_10282	PF00112	peptidase	Peptidase_C1[Papain_family_cysteine_protease]	0	0	0	0	0	0
SPRG_10871	PF00112	peptidase	Peptidase_C1[Papain_family_cysteine_protease]	2.22	1.01	2.14	3.71	0	0
SPRG_13780	PF00112	peptidase	Peptidase_C1[Papain_family_cysteine_protease]	18.25	3.13	4.4	7.99	0	10.94
SPRG_13888	PF00112	peptidase	Peptidase_C1[Papain_family_cysteine_protease]	0	0	0	0	0	0
SPRG_13889	PF00112	peptidase	Peptidase_C1[Papain_family_cysteine_protease]	0	0	2.22	0.32	0	0
SPRG_18273	PF00112	peptidase	Peptidase_C1[Papain_family_cysteine_protease]	0	0	0	0.37	0	0
SPRG_19500	PF00112	peptidase
SPRG_20087	PF00112	peptidase
SPRG_20483	PF00112	peptidase	Peptidase_C1[Papain_family_cysteine_protease]	17.26	0	2.25	5.84	0	0
SPRG_21337	PF00112	peptidase	Peptidase_C1[Papain_family_cysteine_protease]	0	0	0	0	0	0
SPRG_03469	PF00112	peptidase
SPRG_05522	PF00648	peptidase	Peptidase_C2[Calpain_family_cysteine_protease]	0	4.66	1.07	0.93	0	2.97
SPRG_19932	PF00648	peptidase
SPRG_19933	PF00648	peptidase	Peptidase_C2[Calpain_family_cysteine_protease]	31.86	31.13	4.99	3.83	0	15.15
SPRG_21535	PF00648	peptidase
SPRG_21746	PF00648	peptidase
SPRG_01310	PF02902	peptidase	Peptidase_C48[Ulp1_protease_family,_C-terminal_catalytic_domain]	5.53	12.63	6.46	12.38	0	8.84
SPRG_04155	PF02902	peptidase	Peptidase_C48[Ulp1_protease_family,_C-terminal_catalytic_domain]	8.65	2.28	1.28	0.56	0	4.26
SPRG_07771	PF02902	peptidase	Peptidase_C48[Ulp1_protease_family,_C-terminal_catalytic_domain]	19.49	9.44	8.55	5.91	0	2.36
SPRG_19192	PF02902	peptidase	Peptidase_C48[Ulp1_protease_family,_C-terminal_catalytic_domain]	6.35	2.85	12.91	9.26	3.77	9.06
SPRG_12809	PF03051	peptidase	Peptidase_C1_2[Peptidase_C1-like_family]	0.38	9.67	0.74	23.29	6.41	1.85
SPRG_07724	PF03577	peptidase	Peptidase_C69[Peptidase_family_C69]	0	16.27	7.58	3.4	0	0
SPRG_03486	PF07722	peptidase	Peptidase_C26[Peptidase_C26]	34.72	45.07	9.64	19.44	7.92	20.88
SPRG_07444	PF07910	peptidase	Peptidase_C78[Peptidase_family_C78]	0.97	5.56	0	0.41	0	1.56
SPRG_01409	PF00246	peptidase	Peptidase_M14[Zinc_carboxypeptidase]	8.71	9.94	15.97	11.26	0	31.33
SPRG_01458	PF00246	peptidase	Peptidase_M14[Zinc_carboxypeptidase]	5.92	2.9	8.17	11.29	0	8.79
SPRG_02937	PF00246	peptidase	Peptidase_M14[Zinc_carboxypeptidase]	18.53	19.23	4.88	13.53	17.54	6.4
SPRG_03166	PF00246	peptidase	Peptidase_M14[Zinc_carboxypeptidase]	0	0	0	0	0	3.84
SPRG_13176	PF00246	peptidase	Peptidase_M14[Zinc_carboxypeptidase]	4.27	0	0	0	0	0
SPRG_16360	PF00246	peptidase	Peptidase_M14[Zinc_carboxypeptidase]	0.84	0	4.04	4.89	0	0
SPRG_07369	PF00557	peptidase	Peptidase_M24[metallopeptidase_family_M24]	24.27	19.9	16.17	27.66	17.08	37.71
SPRG_11483	PF00557	peptidase	met_pdase_II[methionine_aminopeptidase,_type_II]	0	0	0	0	0	0
SPRG_11485	PF00557	peptidase
SPRG_01770	PF00557	peptidase	Peptidase_M24[metallopeptidase_family_M24]	16.59	14.93	48.66	48.17	21.25	53.56
SPRG_02382	PF00675	peptidase	Peptidase_M16[Insulinase_(Peptidase_family_M16)]	34.81	48.67	10.24	9.47	27.9	8.33
SPRG_02713	PF00675	peptidase	Peptidase_M16[Insulinase_(Peptidase_family_M16)]	13.16	24.13	2.68	1.7	15.44	11.86
SPRG_05468	PF00675	peptidase	Peptidase_M16[Insulinase_(Peptidase_family_M16)]	7.28	7.86	4.37	7.72	3.28	2.2
SPRG_05446	PF00675	peptidase	Peptidase_M16[Insulinase_(Peptidase_family_M16)]	8.84	15.35	10.2	7.85	6.4	16.9
SPRG_02172	PF00675	peptidase	Peptidase_M16[Insulinase_(Peptidase_family_M16)]	7.6	17.36	13.46	40.7	36.93	7.6
SPRG_03603	PF00814	peptidase	Peptidase_M22[Glycoprotease_family]	1.28	5.36	6.59	5.34	0	3.41
SPRG_09132	PF00883	peptidase	Peptidase_M17[Cytosol_aminopeptidase_family,_catalytic_domain]	149.37	139.21	26.48	63.57	22.56	123.47
SPRG_05855	PF01431	peptidase	Peptidase_M13[Peptidase_family_M13]	2.27	11.5	9.24	5.04	4.19	2.82
SPRG_12685	PF01432	peptidase	Peptidase_M3[Peptidase_family_M3]	7.77	10.05	3.5	5.61	4.31	22.35
SPRG_02065	PF01432	peptidase	Peptidase_M3[Peptidase_family_M3]	3.34	1.91	5.64	5.11	0	1.78
SPRG_02066	PF01432	peptidase	Peptidase_M3[Peptidase_family_M3]	10.86	7.23	15.46	28.77	21.02	17.76
SPRG_02025	PF01432	peptidase	Peptidase_M3[Peptidase_family_M3]	15.38	23.63	5.79	19.9	8.83	0
SPRG_06006	PF01433	peptidase
SPRG_03748	PF01435	peptidase	Peptidase_M48[Peptidase_family_M48]	10.19	7.86	10.32	9.78	0	3.53
SPRG_09566	PF01435	peptidase	Peptidase_M48[Peptidase_family_M48]	0.57	0	2.74	3.52	0	4.53
SPRG_01415	PF01546	peptidase
SPRG_03803	PF01546	peptidase
SPRG_04385	PF01546	peptidase
SPRG_05570	PF01546	peptidase
SPRG_11044	PF01546	peptidase	amidohydrolases[amidohydrolase]	1.18	6.27	3.03	0.33	0	3.13
SPRG_02733	PF02127	peptidase	Peptidase_M18[Aminopeptidase_I_zinc_metalloprotease_(M18)]	64.36	104.56	58.37	114.75	0	53.71
SPRG_09670	PF04389	peptidase	Peptidase_M28[Peptidase_family_M28]	15.2	5.14	2.72	5.17	4.69	3.6
SPRG_20982	PF05193	peptidase	M16C_assoc[Peptidase_M16C_associated]	24.29	12.98	16.78	14	16.99	9.27
SPRG_14115	PF09768	peptidase	Peptidase_M76[Peptidase_M76_family]	39.77	4.95	27.22	34.38	0	11.56
SPRG_02627	PF00082	peptidase	Peptidase_S8[Subtilase_family]	12.78	17.75	4.33	6.63	0	0
SPRG_06915	PF00082	peptidase	Peptidase_S8[Subtilase_family]	6.05	4.68	11.41	9.72	0	0
SPRG_08961	PF00082	peptidase	Peptidase_S8[Subtilase_family]	0.52	0.6	7.32	10.04	4.36	2.09
SPRG_09285	PF00082	peptidase	Peptidase_S8[Subtilase_family]	0	2.01	2.64	1.96	0	0.94
SPRG_09630	PF00082	peptidase	Peptidase_S8[Subtilase_family]	4.84	3.68	6.48	2.69	0	1.29
SPRG_14999	PF00082	peptidase	Peptidase_S8[Subtilase_family]	2.85	0	0.69	0.89	0	0
SPRG_16238	PF00082	peptidase	Peptidase_S8[Subtilase_family]	1.34	0	5.23	4.3	0	0.57
SPRG_20956	PF00082	peptidase
SPRG_21139	PF00082	peptidase
SPRG_21483	PF00082	peptidase
SPRG_02495	PF00082	peptidase	Peptidase_S8[Subtilase_family]	12.84	19.96	8.81	9.03	7.73	7.92
SPRG_08921	PF00089	peptidase	Trypsin[Trypsin]	30.34	9.62	1.08	0.94	18.71	17.96
SPRG_10749	PF00089	peptidase	Trypsin[Trypsin]	0	0	0	0	7.8	0.9
SPRG_13827	PF00089	peptidase	Trypsin[Trypsin]	0	1.17	0	2.99	0	0
SPRG_20625	PF00089	peptidase	Trypsin[Trypsin]	0	0	0	0	0	6.52
SPRG_20684	PF00089	peptidase	Trypsin[Trypsin]	0	0	0	0	0	0
SPRG_21029	PF00089	peptidase
SPRG_21030	PF00089	peptidase
SPRG_21246	PF00089	peptidase
SPRG_21542	PF00089	peptidase
SPRG_21247	PF00089	peptidase
SPRG_01986	PF00326	peptidase	Peptidase_S9_N[Prolyl_oligopeptidase,_N-terminal_beta-propeller_domain]	52.88	56.82	33.26	39.72	35.87	3.83
SPRG_08765	PF00326	peptidase	Peptidase_S9_N[Prolyl_oligopeptidase,_N-terminal_beta-propeller_domain]	13.15	11.83	3.66	5.06	8.42	8.49
SPRG_19204	PF00326	peptidase	Peptidase_S9[Prolyl_oligopeptidase_family]	2.77	3.69	2.23	1.93	0	6.65
SPRG_05572	PF00326	peptidase
SPRG_00614	PF00450	peptidase	Peptidase_S10[Serine_carboxypeptidase]	12.37	2.07	12.82	9.56	5.02	14.47
SPRG_03532	PF00450	peptidase	Peptidase_S10[Serine_carboxypeptidase]	0	34.34	48.09	8.1	0	0.5
SPRG_04375	PF00450	peptidase	Peptidase_S10[Serine_carboxypeptidase]	5.37	0	0.65	1.68	0	1.61
SPRG_05098	PF00450	peptidase	Peptidase_S10[Serine_carboxypeptidase]	0	0	14.02	8.08	6.2	0
SPRG_08771	PF00450	peptidase	Peptidase_S10[Serine_carboxypeptidase]	2.92	0	15.35	18.95	5.4	4.67
SPRG_04651	PF00717	peptidase	Peptidase_S24[Peptidase_S24-like]	9.03	7.29	10.26	6.65	0	24.23
SPRG_13137	PF00717	peptidase	Peptidase_S24[Peptidase_S24-like]	10.68	6.57	3.97	2.06	0	2.63
SPRG_07152	PF02129	peptidase	PepX_C[X-Pro_dipeptidyl-peptidase_C-terminal_non-catalytic_domain]	18.7	11.83	27.22	27.84	0	4.14
SPRG_04786	PF03572	peptidase	Peptidase_S41[Peptidase_family_S41]	1.12	8.97	18.42	21.53	0	2.39
SPRG_04584	PF03575	peptidase	Peptidase_S51[Peptidase_family_S51]	13.21	14.04	20.23	19.38	22.76	24.04
SPRG_04843	PF05577	peptidase	Peptidase_S28[Serine_carboxypeptidase_S28]	9.94	1.92	10.14	5.46	0	0.54
SPRG_05252	PF05577	peptidase	Peptidase_S28[Serine_carboxypeptidase_S28]	0	0	2.32	0	0	0
SPRG_05893	PF05577	peptidase	Peptidase_S28[Serine_carboxypeptidase_S28]	23.93	69.27	11.39	14.06	28.07	64.67
SPRG_15241	PF05577	peptidase	Peptidase_S28[Serine_carboxypeptidase_S28]	8.71	35.7	28.69	12.6	0	14.4
SPRG_15652	PF05577	peptidase	Peptidase_S28[Serine_carboxypeptidase_S28]	43.67	0	37.25	42.08	0	17.86
SPRG_15654	PF05577	peptidase	Peptidase_S28[Serine_carboxypeptidase_S28]	0	0	0	0	0	0
SPRG_02605	PF00144	peptidase
SPRG_05898	PF00144	peptidase
SPRG_10724	PF00144	peptidase
SPRG_11162	PF00144	peptidase
SPRG_11163	PF00144	peptidase
SPRG_11166	PF00144	peptidase
SPRG_13786	PF00144	peptidase
SPRG_07654	PF00574	peptidase
SPRG_08080	PF01019	peptidase
SPRG_00620	PF01425	peptidase
SPRG_01639	PF01425	peptidase
SPRG_08647	PF02190	peptidase
SPRG_08991	PF04096	peptidase
SPRG_01321	PF05257	peptidase	CHAP[CHAP_domain]	4.71	15.47	22.75	15.24	9.81	18.84
SPRG_02319	PF05257	peptidase	CHAP[CHAP_domain]	6.17	18.01	2.65	0	0	1.1
SPRG_02813	PF06645	peptidase	SPC12[Microsomal_signal_peptidase_12_kDa_subunit_(SPC12)]	11.74	6.7	15.87	9.79	0	9.39
SPRG_16334	PF00050	inhibitor-peptidase	Kazal_2[Kazal-type_serine_protease_inhibitor_domain]	0	0	0	0	0	0
SPRG_08968	PF07648	inhibitor-peptidase	Kazal_2[Kazal-type_serine_protease_inhibitor_domain]	1.98	0	0	3.3	0	4.75
